# Supplementary material for: Efficient Production of Vigorous Scions by Optimizing Leaf Retention in Passiflora edulis
Source: Plants (Basel). 2025 Aug 10;14(16):2483. doi: 10.3390/plants14162483 (PMC12389625; doi:10.3390/plants14162483)
Supplement: Supplementary file 1 [file plants-14-02483-s001.zip › Supplementary Tables.xlsx]

## Sheet: Table S1
Table S1 Summary of transcriptome sequencing quality of passion fruit axillary bud samples
Samples	Total Reads	Mapped Reads	Mapping Rate (%)	Q20 (%)	Q30 (%)	GC (%)
0-1	46230410	35602371	0.7701	0.988	0.9535	0.4709
0-2	17788150	13358734	0.7501	0.9951	0.973	0.4667
0-3	42660036	32241167	0.7558	0.9879	0.9531	0.4716
1/2-1	24258498	19243329	0.7933	0.9942	0.9699	0.4689
1/2-2	7160478	5377532	0.7501	99.27	0.966	0.47
1/2-3	36527134	27095382	0.7418	0.9911	0.9622	0.4734
CK-1	43794928	32885564	0.7509	0.9878	0.9528	0.475
CK-2	38723540	27776452	0.7173	0.9918	0.9642	0.4754
CK-3	17848446	13265318	0.7432	0.9945	0.9707	0.473

## Sheet: Table S2
Table S2 List of significant enriched category of GO annotation
#GO_Function	Unigene_number	Unigene_ID
Biological Process	103254
Biological Process: 'de novo' AMP biosynthetic process (GO:0044208);	3	maker-Contig21-snap-gene-1.45;maker-Contig8-snap-gene-4.64;snap_masked-Contig21-processed-gene-1.73
Biological Process: 'de novo' CTP biosynthetic process (GO:0044210);	5	snap_masked-LG06-processed-gene-575.4;maker-LG01-augustus-gene-1826.17;NewGene_7264;maker-LG05-augustus-gene-31.40;maker-LG05-augustus-gene-116.9
Biological Process: 'de novo' IMP biosynthetic process (GO:0006189);	13	maker-LG02-snap-gene-1106.10;snap_masked-LG02-processed-gene-1840.81;maker-LG07-snap-gene-748.6;snap_masked-LG07-processed-gene-748.32;NewGene_5120;snap_masked-Contig21-processed-gene-1.73;snap_masked-LG02-processed-gene-1843.1;maker-LG08-snap-gene-1133.89;maker-Contig21-snap-gene-1.45;maker-LG02-augustus-gene-358.10;maker-LG06-augustus-gene-1313.27;snap_masked-LG01-processed-gene-1898.25;NewGene…
Biological Process: 'de novo' L-methionine biosynthetic process (GO:0071266);	3	maker-LG01-snap-gene-1746.44;maker-LG01-snap-gene-1707.74;maker-LG01-snap-gene-1748.19
Biological Process: 'de novo' NAD biosynthetic process from aspartate (GO:0034628);	1	augustus_masked-LG01-processed-gene-1683.5
Biological Process: 'de novo' UMP biosynthetic process (GO:0044205);	4	maker-LG01-snap-gene-1719.28;maker-LG03-augustus-gene-1488.8;snap_masked-LG03-processed-gene-1509.17;snap_masked-Contig17-processed-gene-0.12
Biological Process: 'de novo' posttranslational protein folding (GO:0051084);	6	maker-LG08-augustus-gene-1111.2;NewGene_13868;maker-LG08-snap-gene-1182.13;maker-LG02-snap-gene-1805.43;maker-LG02-snap-gene-1810.63;augustus_masked-LG08-processed-gene-1182.5
Biological Process: 'de novo' protein folding (GO:0006458);	7	maker-LG08-snap-gene-1182.13;maker-LG02-snap-gene-1805.43;maker-LG02-snap-gene-1810.63;augustus_masked-LG08-processed-gene-1182.5;maker-LG08-augustus-gene-1111.2;maker-LG06-augustus-gene-226.40;NewGene_13868
Biological Process: 'de novo' pyrimidine nucleobase biosynthetic process (GO:0006207);	10	snap_masked-Contig17-processed-gene-0.12;maker-LG06-augustus-gene-74.7;maker-LG06-snap-gene-62.50;maker-LG01-snap-gene-1719.28;snap_masked-LG03-processed-gene-1509.17;NewGene_21903;maker-LG03-augustus-gene-1488.8;NewGene_17346;maker-LG01-snap-gene-72.24;NewGene_26344
Biological Process: (1->3)-beta-D-glucan biosynthetic process (GO:0006075);	22	NewGene_23491;maker-LG09-snap-gene-950.1;NewGene_10597;NewGene_2394;maker-LG03-augustus-gene-1584.59;NewGene_11817;NewGene_25250;maker-LG05-augustus-gene-1186.13;NewGene_11814;NewGene_11813;NewGene_10591;NewGene_11815;NewGene_10599;NewGene_10598;snap_masked-LG06-processed-gene-66.70;NewGene_25253;NewGene_25251;maker-LG09-augustus-gene-951.4;snap_masked-LG03-processed-gene-1584.82;maker-LG01-snap-…
Biological Process: 2,4,6-trinitrotoluene catabolic process (GO:0046256);	1	maker-LG03-augustus-gene-701.12
Biological Process: 2,4,6-trinitrotoluene metabolic process (GO:0018974);	1	maker-LG03-augustus-gene-701.12
Biological Process: 3'-UTR-mediated mRNA destabilization (GO:0061158);	5	maker-LG06-snap-gene-79.10;snap_masked-Contig29-processed-gene-1.52;snap_masked-LG06-processed-gene-2.65;maker-LG08-snap-gene-993.7;maker-LG06-augustus-gene-575.7
Biological Process: 4-alpha-methyl-delta7-sterol oxidation (GO:0080065);	1	maker-LG02-snap-gene-1798.76
Biological Process: 4-hydroxyproline metabolic process (GO:0019471);	2	maker-Contig4-snap-gene-1.26;NewGene_11951
Biological Process: 5-carbamoylmethyl uridine residue modification (GO:0080178);	1	augustus_masked-LG05-processed-gene-133.32
Biological Process: 5-phosphoribose 1-diphosphate biosynthetic process (GO:0006015);	2	maker-LG01-snap-gene-1789.77;NewGene_9586
Biological Process: 5S class rRNA transcription by RNA polymerase III (GO:0042791);	1	NewGene_4037
Biological Process: 7-methylguanosine RNA capping (GO:0009452);	1	maker-LG01-augustus-gene-1921.37
Biological Process: 7-methylguanosine cap hypermethylation (GO:0036261);	1	maker-LG01-augustus-gene-1921.37
Biological Process: 7-methylguanosine mRNA capping (GO:0006370);	4	maker-LG01-augustus-gene-1593.11;snap_masked-LG01-processed-gene-1593.17;augustus_masked-LG01-processed-gene-996.8;NewGene_9621
Biological Process: 9,9'-di-cis-zeta-carotene desaturation to 7,9,7',9'-tetra-cis-lycopene (GO:0052889);	1	maker-LG07-snap-gene-893.0
Biological Process: ATP biosynthetic process (GO:0006754);	2	maker-LG02-snap-gene-1836.3;maker-LG01-augustus-gene-1731.35
Biological Process: ATP metabolic process (GO:0046034);	13	maker-LG03-augustus-gene-1568.98;maker-LG01-augustus-gene-1731.35;maker-LG08-augustus-gene-1137.22;maker-LG03-augustus-gene-1295.2;maker-LG01-snap-gene-1692.58;augustus_masked-LG06-processed-gene-887.2;maker-LG05-augustus-gene-96.13;maker-LG02-snap-gene-1836.3;NewGene_11014;NewGene_11025;NewGene_3389;maker-LG06-snap-gene-887.6;maker-LG03-augustus-gene-1567.104
Biological Process: ATP synthesis coupled electron transport (GO:0042773);	9	NewGene_11014;NewGene_11025;maker-LG06-snap-gene-887.6;NewGene_11249;maker-LG01-snap-gene-1692.58;NewGene_11233;augustus_masked-LG06-processed-gene-887.2;maker-LG03-augustus-gene-1568.98;maker-LG03-augustus-gene-1295.2
Biological Process: ATP synthesis coupled proton transport (GO:0015986);	13	maker-LG09-augustus-gene-37.4;augustus_masked-LG05-processed-gene-38.7;maker-LG09-snap-gene-115.35;maker-LG07-snap-gene-1166.76;snap_masked-LG05-processed-gene-1125.3;maker-LG01-augustus-gene-1731.35;maker-LG02-snap-gene-1814.101;NewGene_18041;snap_masked-LG01-processed-gene-1810.27;NewGene_3371;NewGene_3358;maker-LG02-snap-gene-1836.3;NewGene_25049
Biological Process: ATP-dependent chromatin remodeling (GO:0043044);	10	maker-LG06-augustus-gene-1154.5;NewGene_7203;NewGene_38;maker-LG07-snap-gene-210.16;maker-LG06-augustus-gene-1233.26;NewGene_25773;maker-LG06-snap-gene-1048.0;NewGene_6159;maker-LG06-augustus-gene-1230.33;NewGene_25775
Biological Process: Arp2/3 complex-mediated actin nucleation (GO:0034314);	8	maker-LG01-snap-gene-2003.36;maker-LG02-augustus-gene-1692.0;maker-LG01-snap-gene-1859.18;maker-LG06-augustus-gene-46.35;maker-LG01-snap-gene-1795.33;maker-LG03-augustus-gene-1571.7;maker-LG05-snap-gene-116.33;maker-LG01-snap-gene-1790.23
Biological Process: B cell activation (GO:0042113);	4	snap_masked-LG02-processed-gene-45.8;maker-LG06-augustus-gene-1230.33;maker-LG06-augustus-gene-1233.26;maker-LG01-augustus-gene-1898.32
Biological Process: B cell activation involved in immune response (GO:0002312);	4	snap_masked-LG02-processed-gene-45.8;maker-LG06-augustus-gene-1230.33;maker-LG01-augustus-gene-1898.32;maker-LG06-augustus-gene-1233.26
Biological Process: B cell mediated immunity (GO:0019724);	4	maker-LG06-augustus-gene-1230.33;maker-LG06-augustus-gene-1233.26;maker-LG01-augustus-gene-1898.32;snap_masked-LG02-processed-gene-45.8
Biological Process: B cell proliferation (GO:0042100);	2	maker-LG01-augustus-gene-1898.32;snap_masked-LG02-processed-gene-45.8
Biological Process: C-5 methylation of cytosine (GO:0090116);	2	maker-LG03-augustus-gene-1570.1;augustus_masked-LG06-processed-gene-34.61
Biological Process: C-terminal protein amino acid modification (GO:0018410);	1	augustus_masked-LG03-processed-gene-1543.46
Biological Process: C-terminal protein lipidation (GO:0006501);	1	augustus_masked-LG03-processed-gene-1543.46
Biological Process: CAAX-box protein processing (GO:0071586);	11	maker-LG05-augustus-gene-89.3;maker-LG05-augustus-gene-100.32;NewGene_9614;augustus_masked-LG01-processed-gene-1837.7;maker-LG05-augustus-gene-512.19;maker-LG03-augustus-gene-190.40;NewGene_9138;NewGene_9745;NewGene_4750;snap_masked-LG01-processed-gene-637.0;maker-LG03-augustus-gene-100.28
Biological Process: CDP-diacylglycerol biosynthetic process (GO:0016024);	4	maker-LG01-augustus-gene-1725.52;NewGene_9668;augustus_masked-LG07-processed-gene-1054.29;maker-LG08-snap-gene-232.4
Biological Process: CDP-diacylglycerol metabolic process (GO:0046341);	1	augustus_masked-LG07-processed-gene-1054.29
Biological Process: CENP-A containing nucleosome assembly (GO:0034080);	1	maker-LG03-augustus-gene-1437.16
Biological Process: COPII vesicle coating (GO:0048208);	3	NewGene_9830;NewGene_9828;maker-LG05-augustus-gene-276.9
Biological Process: COPII-coated vesicle budding (GO:0090114);	5	maker-LG06-snap-gene-60.70;maker-LG03-snap-gene-1580.16;snap_masked-LG05-processed-gene-1336.81;maker-LG06-snap-gene-76.3;maker-LG06-snap-gene-1135.15
Biological Process: CRD-mediated mRNA stabilization (GO:0070934);	1	NewGene_6524
Biological Process: CTP biosynthetic process (GO:0006241);	8	snap_masked-LG01-processed-gene-102.29;NewGene_7264;snap_masked-LG01-processed-gene-2007.15;maker-LG05-augustus-gene-116.9;maker-LG07-augustus-gene-1220.11;maker-LG01-snap-gene-1846.35;maker-LG01-augustus-gene-1826.17;maker-LG05-snap-gene-598.0
Biological Process: CTP salvage (GO:0044211);	6	snap_masked-LG06-processed-gene-39.4;maker-LG06-augustus-gene-45.85;snap_masked-LG06-processed-gene-38.45;augustus_masked-LG09-processed-gene-759.5;maker-LG03-snap-gene-1567.18;maker-LG06-augustus-gene-42.76
Biological Process: D-amino acid catabolic process (GO:0019478);	2	maker-LG06-augustus-gene-495.72;maker-LG06-augustus-gene-531.2
Biological Process: D-gluconate catabolic process (GO:0046177);	2	maker-LG03-augustus-gene-1508.25;augustus_masked-LG05-processed-gene-516.17
Biological Process: D-gluconate metabolic process (GO:0019521);	1	maker-LG06-snap-gene-6.41
Biological Process: D-ribose catabolic process (GO:0019303);	1	maker-LG07-snap-gene-921.0
Biological Process: D-xylose metabolic process (GO:0042732);	3	maker-LG02-augustus-gene-1732.4;maker-LG07-snap-gene-850.37;augustus_masked-LG06-processed-gene-526.23
Biological Process: DNA alkylation (GO:0006305);	12	maker-LG01-snap-gene-1798.36;maker-LG06-snap-gene-256.30;maker-LG01-augustus-gene-1680.48;snap_masked-LG03-processed-gene-135.38;maker-LG07-snap-gene-1224.59;augustus_masked-LG06-processed-gene-34.61;maker-LG01-snap-gene-1469.18;maker-LG03-augustus-gene-1570.1;snap_masked-LG06-processed-gene-318.8;NewGene_26276;maker-LG01-augustus-gene-1851.19;NewGene_11983
Biological Process: DNA amplification (GO:0006277);	1	maker-LG08-augustus-gene-1186.39
Biological Process: DNA biosynthetic process (GO:0071897);	17	snap_masked-LG06-processed-gene-79.46;maker-LG02-augustus-gene-1820.86;snap_masked-LG01-processed-gene-1725.22;maker-LG07-snap-gene-752.5;maker-LG09-snap-gene-1035.2;snap_masked-LG02-processed-gene-1824.26;augustus_masked-LG02-processed-gene-1763.20;maker-LG06-snap-gene-1.11;maker-LG07-snap-gene-752.4;augustus_masked-LG02-processed-gene-1485.11;maker-LG08-augustus-gene-1186.39;maker-LG08-augustus…
Biological Process: DNA catabolic process (GO:0006308);	3	maker-LG01-augustus-gene-1806.0;snap_masked-LG02-processed-gene-1454.12;maker-LG08-snap-gene-390.3
Biological Process: DNA catabolic process, endonucleolytic (GO:0000737);	2	snap_masked-LG01-processed-gene-873.5;maker-LG09-snap-gene-259.0
Biological Process: DNA catabolic process, exonucleolytic (GO:0000738);	1	NewGene_23759
Biological Process: DNA conformation change (GO:0071103);	18	snap_masked-LG05-processed-gene-35.5;maker-LG06-augustus-gene-21.1;maker-LG08-snap-gene-1138.88;NewGene_17767;maker-LG09-snap-gene-1015.9;NewGene_6185;maker-LG02-snap-gene-275.5;maker-LG02-snap-gene-374.2;maker-LG06-snap-gene-244.47;augustus_masked-LG03-processed-gene-305.2;maker-LG07-snap-gene-763.3;NewGene_6193;maker-LG06-snap-gene-612.3;NewGene_6194;NewGene_7203;NewGene_25223;NewGene_6187;NewG…
Biological Process: DNA damage checkpoint (GO:0000077);	6	maker-LG01-augustus-gene-1898.32;NewGene_5542;maker-LG03-augustus-gene-23.37;augustus_masked-LG06-processed-gene-35.10;NewGene_10782;maker-LG08-snap-gene-1138.93
Biological Process: DNA damage response, signal transduction by p53 class mediator (GO:0030330);	2	maker-LG03-augustus-gene-23.37;snap_masked-Contig8-processed-gene-2.41
Biological Process: DNA damage response, signal transduction by p53 class mediator resulting in cell cycle arrest (GO:0006977);	1	maker-LG03-augustus-gene-23.37
Biological Process: DNA damage response, signal transduction by p53 class mediator resulting in transcription of p21 class mediator (GO:0006978);	1	snap_masked-Contig8-processed-gene-2.41
Biological Process: DNA damage response, signal transduction resulting in transcription (GO:0042772);	1	snap_masked-Contig8-processed-gene-2.41
Biological Process: DNA dealkylation (GO:0035510);	1	maker-LG01-snap-gene-1469.18
Biological Process: DNA deamination (GO:0045006);	1	NewGene_4699
Biological Process: DNA demethylation (GO:0080111);	1	maker-LG01-snap-gene-1469.18
Biological Process: DNA double-strand break processing involved in repair via single-strand annealing (GO:0010792);	1	maker-LG02-augustus-gene-1814.37
Biological Process: DNA duplex unwinding (GO:0032508);	17	maker-LG01-snap-gene-1792.46;maker-LG06-augustus-gene-21.1;maker-LG08-snap-gene-1138.88;maker-LG06-snap-gene-48.57;maker-LG06-snap-gene-304.39;snap_masked-LG06-processed-gene-458.8;NewGene_6185;maker-LG07-snap-gene-1243.11;augustus_masked-LG03-processed-gene-305.2;maker-LG07-snap-gene-763.3;maker-LG07-snap-gene-1243.14;NewGene_6193;NewGene_6194;maker-LG01-snap-gene-2001.60;NewGene_25223;NewGene_6…
Biological Process: DNA endoreduplication (GO:0042023);	4	maker-LG06-augustus-gene-119.41;maker-LG09-augustus-gene-219.26;maker-LG01-augustus-gene-233.36;snap_masked-LG01-processed-gene-213.29
Biological Process: DNA geometric change (GO:0032392);	9	NewGene_6187;NewGene_25223;NewGene_6185;NewGene_6194;NewGene_6193;maker-LG08-snap-gene-1138.88;maker-LG06-augustus-gene-21.1;augustus_masked-LG03-processed-gene-305.2;maker-LG07-snap-gene-763.3
Biological Process: DNA integration (GO:0015074);	26	snap_masked-LG06-processed-gene-452.1;NewGene_1179;snap_masked-LG08-processed-gene-528.1;augustus_masked-LG02-processed-gene-686.0;NewGene_15029;NewGene_9234;augustus_masked-LG03-processed-gene-922.0;maker-LG01-augustus-gene-410.25;augustus_masked-LG03-processed-gene-59.13;maker-LG06-augustus-gene-1320.7;snap_masked-Contig27-processed-gene-1.36;NewGene_5272;augustus_masked-LG07-processed-gene-187…
Biological Process: DNA integrity checkpoint (GO:0031570);	10	snap_masked-LG06-processed-gene-119.32;maker-LG06-augustus-gene-312.14;augustus_masked-LG06-processed-gene-35.10;maker-LG06-snap-gene-227.18;maker-LG06-snap-gene-162.38;NewGene_11360;maker-LG03-augustus-gene-1424.11;maker-LG03-augustus-gene-23.37;maker-LG06-augustus-gene-119.50;maker-LG06-augustus-gene-115.45
Biological Process: DNA ligation involved in DNA repair (GO:0051103);	4	snap_masked-LG06-processed-gene-79.46;augustus_masked-LG02-processed-gene-1763.20;maker-LG06-snap-gene-1.11;maker-LG08-snap-gene-1021.54
Biological Process: DNA mediated transformation (GO:0009294);	11	augustus_masked-LG07-processed-gene-814.12;NewGene_6185;snap_masked-LG08-processed-gene-1150.71;snap_masked-LG08-processed-gene-1161.22;NewGene_6187;NewGene_3232;maker-LG01-snap-gene-1751.24;maker-LG03-snap-gene-1583.97;NewGene_6193;maker-LG06-snap-gene-54.40;NewGene_6194
Biological Process: DNA metabolic process (GO:0006259);	72	maker-LG06-snap-gene-1335.3;snap_masked-Contig8-processed-gene-2.41;NewGene_26276;snap_masked-LG06-processed-gene-318.8;maker-LG01-augustus-gene-1680.48;maker-LG01-snap-gene-1798.36;NewGene_5469;NewGene_9964;NewGene_11983;maker-LG01-snap-gene-1901.31;NewGene_5316;maker-LG06-snap-gene-162.38;maker-LG06-snap-gene-256.30;maker-LG01-augustus-gene-1898.32;maker-LG03-augustus-gene-151.62;NewGene_5470;s…
Biological Process: DNA methylation (GO:0006306);	14	maker-LG07-snap-gene-1224.59;augustus_masked-LG06-processed-gene-34.61;maker-LG01-snap-gene-1469.18;snap_masked-LG03-processed-gene-135.38;maker-LG01-augustus-gene-1680.48;maker-LG01-snap-gene-1798.36;maker-LG06-snap-gene-256.30;maker-LG01-augustus-gene-1851.19;NewGene_11983;snap_masked-LG06-processed-gene-318.8;NewGene_26276;maker-LG05-snap-gene-1394.9;maker-LG03-augustus-gene-1570.1;NewGene_109…
Biological Process: DNA methylation on cytosine (GO:0032776);	2	augustus_masked-LG06-processed-gene-34.61;maker-LG03-augustus-gene-1570.1
Biological Process: DNA methylation on cytosine within a CG sequence (GO:0010424);	1	maker-LG07-snap-gene-575.2
Biological Process: DNA methylation or demethylation (GO:0044728);	12	augustus_masked-LG06-processed-gene-34.61;maker-LG07-snap-gene-1224.59;maker-LG01-snap-gene-1469.18;snap_masked-LG03-processed-gene-135.38;maker-LG01-augustus-gene-1680.48;maker-LG01-snap-gene-1798.36;maker-LG06-snap-gene-256.30;maker-LG01-augustus-gene-1851.19;NewGene_11983;snap_masked-LG06-processed-gene-318.8;NewGene_26276;maker-LG03-augustus-gene-1570.1
Biological Process: DNA methylation-dependent heterochromatin assembly (GO:0006346);	7	NewGene_6185;maker-LG03-augustus-gene-1570.1;NewGene_6193;maker-LG07-snap-gene-1224.59;NewGene_6194;augustus_masked-LG06-processed-gene-34.61;NewGene_6187
Biological Process: DNA modification (GO:0006304);	13	NewGene_11983;maker-LG01-augustus-gene-1851.19;NewGene_26276;snap_masked-LG06-processed-gene-318.8;maker-LG03-augustus-gene-1570.1;maker-LG01-snap-gene-1469.18;maker-LG07-snap-gene-1224.59;augustus_masked-LG06-processed-gene-34.61;snap_masked-LG03-processed-gene-135.38;NewGene_4699;maker-LG01-augustus-gene-1680.48;maker-LG06-snap-gene-256.30;maker-LG01-snap-gene-1798.36
Biological Process: DNA packaging (GO:0006323);	9	maker-LG09-snap-gene-1015.9;maker-LG02-snap-gene-275.5;maker-LG02-snap-gene-374.2;NewGene_6159;snap_masked-LG05-processed-gene-35.5;maker-LG06-snap-gene-244.47;NewGene_7203;NewGene_17767;maker-LG06-snap-gene-612.3
Biological Process: DNA protection (GO:0042262);	4	maker-LG06-augustus-gene-208.19;maker-LG06-augustus-gene-154.29;maker-LG01-snap-gene-1974.53;maker-LG01-snap-gene-1963.49
Biological Process: DNA recombinase assembly (GO:0000730);	3	augustus_masked-LG09-processed-gene-81.34;maker-LG09-augustus-gene-117.12;maker-LG09-augustus-gene-974.0
Biological Process: DNA recombination (GO:0006310);	44	snap_masked-LG02-processed-gene-1561.14;maker-LG06-augustus-gene-1230.33;maker-LG03-augustus-gene-25.34;maker-LG06-snap-gene-1335.3;maker-LG07-augustus-gene-894.41;snap_masked-LG02-processed-gene-45.8;snap_masked-Contig8-processed-gene-2.41;maker-LG02-augustus-gene-272.9;snap_masked-LG06-processed-gene-79.46;maker-LG01-snap-gene-400.25;maker-LG07-augustus-gene-1169.9;snap_masked-LG06-processed-ge…
Biological Process: DNA repair (GO:0006281);	91	NewGene_1081;augustus_masked-LG01-processed-gene-46.2;augustus_masked-LG06-processed-gene-35.10;maker-LG09-augustus-gene-974.0;maker-LG08-augustus-gene-265.6;maker-LG09-snap-gene-33.57;maker-LG09-augustus-gene-117.12;maker-LG01-snap-gene-1785.27;maker-LG07-augustus-gene-894.48;maker-LG01-snap-gene-1792.46;snap_masked-LG01-processed-gene-1729.27;maker-LG08-snap-gene-1138.88;maker-LG07-augustus-gen…
Biological Process: DNA repair complex assembly (GO:0090735);	3	maker-LG09-augustus-gene-974.0;augustus_masked-LG09-processed-gene-81.34;maker-LG09-augustus-gene-117.12
Biological Process: DNA replication (GO:0006260);	63	maker-LG03-snap-gene-1581.26;snap_masked-LG06-processed-gene-119.32;maker-LG01-snap-gene-1817.47;maker-LG09-augustus-gene-219.26;maker-LG01-snap-gene-1657.29;NewGene_13102;maker-LG02-snap-gene-1786.63;maker-LG01-snap-gene-10.80;maker-LG02-snap-gene-1735.12;maker-LG07-snap-gene-752.5;maker-LG01-snap-gene-1814.19;augustus_masked-LG03-processed-gene-305.2;augustus_masked-LG03-processed-gene-305.4;ma…
Biological Process: DNA replication checkpoint (GO:0000076);	8	maker-LG06-augustus-gene-115.45;maker-LG07-augustus-gene-894.48;maker-LG06-augustus-gene-119.50;NewGene_11360;maker-LG06-snap-gene-162.38;maker-LG06-snap-gene-227.18;maker-LG06-augustus-gene-312.14;snap_masked-LG06-processed-gene-119.32
Biological Process: DNA replication initiation (GO:0006270);	23	maker-LG06-snap-gene-162.38;NewGene_16500;maker-LG08-augustus-gene-1190.1;NewGene_5080;maker-LG07-augustus-gene-739.10;maker-LG08-augustus-gene-1132.22;maker-LG08-augustus-gene-1186.39;maker-LG08-snap-gene-888.6;maker-LG06-snap-gene-227.18;maker-LG08-augustus-gene-1102.46;NewGene_4781;snap_masked-LG01-processed-gene-1978.23;augustus_masked-LG08-processed-gene-1166.42;maker-LG01-snap-gene-1252.9;m…
Biological Process: DNA replication preinitiation complex assembly (GO:0071163);	2	maker-LG06-snap-gene-162.38;maker-LG06-snap-gene-227.18
Biological Process: DNA replication, Okazaki fragment processing (GO:0033567);	1	maker-LG01-snap-gene-2002.39
Biological Process: DNA replication, removal of RNA primer (GO:0043137);	1	maker-LG02-snap-gene-11.24
Biological Process: DNA replication, synthesis of RNA primer (GO:0006269);	2	augustus_masked-LG03-processed-gene-305.2;snap_masked-LG05-processed-gene-140.23
Biological Process: DNA replication-dependent nucleosome assembly (GO:0006335);	1	maker-LG03-augustus-gene-1437.16
Biological Process: DNA replication-independent nucleosome assembly (GO:0006336);	4	maker-LG07-augustus-gene-1191.57;maker-Contig3-augustus-gene-1.14;NewGene_17766;NewGene_17767
Biological Process: DNA replication-independent nucleosome organization (GO:0034724);	2	NewGene_17767;snap_masked-LG02-processed-gene-26.16
Biological Process: DNA rewinding (GO:0036292);	2	maker-LG06-snap-gene-1299.31;snap_masked-Contig31-processed-gene-0.33
Biological Process: DNA strand elongation (GO:0022616);	1	maker-LG08-augustus-gene-1139.8
Biological Process: DNA strand elongation involved in DNA replication (GO:0006271);	2	maker-LG01-augustus-gene-396.3;maker-LG08-augustus-gene-1139.8
Biological Process: DNA synthesis involved in DNA repair (GO:0000731);	5	snap_masked-LG01-processed-gene-1725.22;maker-LG07-snap-gene-752.4;maker-LG07-snap-gene-752.5;augustus_masked-LG06-processed-gene-35.10;maker-LG08-augustus-gene-1139.8
Biological Process: DNA topological change (GO:0006265);	12	snap_masked-LG01-processed-gene-213.29;snap_masked-LG01-processed-gene-873.5;NewGene_11942;NewGene_11940;maker-LG01-augustus-gene-233.36;maker-Contig30-snap-gene-1.25;augustus_masked-LG01-processed-gene-1738.71;NewGene_11941;augustus_masked-LG02-processed-gene-1813.60;maker-LG06-snap-gene-70.22;maker-LG06-snap-gene-66.38;maker-LG09-snap-gene-32.54
Biological Process: DNA unwinding involved in DNA replication (GO:0006268);	5	maker-Contig4-snap-gene-1.25;maker-LG06-snap-gene-304.39;maker-LG09-augustus-gene-77.4;maker-LG09-augustus-gene-121.74;maker-LG01-snap-gene-1792.46
Biological Process: DNA-dependent DNA replication (GO:0006261);	27	maker-LG06-snap-gene-162.38;maker-LG01-augustus-gene-1898.32;maker-LG09-augustus-gene-44.32;maker-LG06-snap-gene-115.13;NewGene_16500;maker-LG07-snap-gene-797.17;maker-LG09-augustus-gene-121.74;NewGene_25329;maker-LG01-snap-gene-2002.30;maker-LG07-snap-gene-752.4;maker-LG01-augustus-gene-226.3;maker-LG08-augustus-gene-1186.39;maker-LG08-augustus-gene-1139.8;maker-LG06-snap-gene-227.18;maker-LG01-…
Biological Process: DNA-dependent DNA replication maintenance of fidelity (GO:0045005);	1	snap_masked-Contig8-processed-gene-2.41
Biological Process: DNA-templated transcription, initiation (GO:0006352);	40	maker-LG02-snap-gene-583.2;maker-LG01-augustus-gene-57.20;maker-LG09-snap-gene-6.1;maker-LG06-snap-gene-54.40;maker-LG08-augustus-gene-1174.24;maker-LG03-augustus-gene-1154.3;maker-LG01-augustus-gene-1614.24;maker-LG02-snap-gene-1835.87;maker-LG07-snap-gene-1191.63;NewGene_21363;maker-LG01-snap-gene-816.3;augustus_masked-LG09-processed-gene-29.32;maker-LG05-snap-gene-1105.5;snap_masked-LG02-proce…
Biological Process: DNA-templated transcription, termination (GO:0006353);	5	augustus_masked-LG09-processed-gene-905.15;augustus_masked-LG06-processed-gene-309.30;maker-LG01-snap-gene-287.2;NewGene_26287;maker-LG01-snap-gene-1475.10
Biological Process: ER to chloroplast lipid transport (GO:1990052);	1	NewGene_10829
Biological Process: ER-associated misfolded protein catabolic process (GO:0071712);	6	NewGene_4114;NewGene_25057;maker-LG02-augustus-gene-1688.17;NewGene_6106;maker-LG09-snap-gene-419.3;maker-LG01-snap-gene-1855.26
Biological Process: ERAD pathway (GO:0036503);	10	maker-LG01-snap-gene-1855.26;NewGene_11510;augustus_masked-LG09-processed-gene-305.26;NewGene_4114;maker-LG02-augustus-gene-1688.17;NewGene_13868;NewGene_25641;maker-LG09-snap-gene-419.3;maker-LG03-augustus-gene-1577.79;maker-LG06-augustus-gene-237.23
Biological Process: ERK1 and ERK2 cascade (GO:0070371);	1	maker-LG08-augustus-gene-25.17
Biological Process: FAD biosynthetic process (GO:0006747);	1	snap_masked-LG06-processed-gene-146.20
Biological Process: FMN biosynthetic process (GO:0009398);	2	maker-LG06-snap-gene-162.36;maker-LG06-snap-gene-226.22
Biological Process: G protein-coupled receptor signaling pathway (GO:0007186);	16	NewGene_14046;maker-LG06-augustus-gene-234.47;augustus_masked-LG09-processed-gene-806.3;NewGene_21318;NewGene_11795;NewGene_17004;NewGene_3339;NewGene_20769;maker-LG01-snap-gene-1883.22;NewGene_4221;NewGene_5324;maker-LG01-snap-gene-1815.19;NewGene_17003;maker-LG06-augustus-gene-165.1;NewGene_10711;maker-LG05-augustus-gene-1330.9
Biological Process: G1 DNA damage checkpoint (GO:0044783);	1	maker-LG03-augustus-gene-23.37
Biological Process: G1/S transition of mitotic cell cycle (GO:0000082);	4	maker-Contig16-augustus-gene-2.6;maker-LG06-augustus-gene-267.23;snap_masked-LG05-processed-gene-227.27;maker-LG09-augustus-gene-219.26
Biological Process: G2 DNA damage checkpoint (GO:0031572);	1	augustus_masked-LG06-processed-gene-35.10
Biological Process: G2/M transition of mitotic cell cycle (GO:0000086);	4	NewGene_4588;NewGene_4589;maker-LG01-snap-gene-1815.14;NewGene_4586
Biological Process: GDP-L-fucose biosynthetic process (GO:0042350);	1	NewGene_4643
Biological Process: GDP-L-fucose metabolic process (GO:0046368);	1	NewGene_4643
Biological Process: GDP-L-fucose salvage (GO:0042352);	1	NewGene_4643
Biological Process: GDP-mannose biosynthetic process (GO:0009298);	5	maker-LG01-snap-gene-1839.37;maker-LG06-augustus-gene-78.62;maker-Contig6-snap-gene-4.9;maker-LG01-snap-gene-1850.22;maker-LG06-augustus-gene-3.71
Biological Process: GDP-mannose metabolic process (GO:0019673);	1	maker-Contig6-snap-gene-4.9
Biological Process: GINS complex assembly (GO:0071165);	2	maker-LG06-snap-gene-162.38;maker-LG06-snap-gene-227.18
Biological Process: GMP biosynthetic process (GO:0006177);	2	maker-LG06-augustus-gene-557.42;maker-LG05-augustus-gene-437.7
Biological Process: GMP salvage (GO:0032263);	2	maker-LG01-snap-gene-1919.29;maker-LG01-snap-gene-1918.14
Biological Process: GPI anchor biosynthetic process (GO:0006506);	28	snap_masked-LG07-processed-gene-280.12;NewGene_15417;maker-LG06-snap-gene-28.37;maker-LG03-augustus-gene-1481.14;maker-LG07-snap-gene-291.8;NewGene_15393;augustus_masked-LG06-processed-gene-211.16;snap_masked-LG01-processed-gene-2042.37;NewGene_6819;maker-LG01-augustus-gene-1697.37;maker-LG02-snap-gene-1749.60;NewGene_6821;snap_masked-LG09-processed-gene-32.14;snap_masked-LG07-processed-gene-281.…
Biological Process: GTP biosynthetic process (GO:0006183);	6	maker-LG05-snap-gene-598.0;snap_masked-LG01-processed-gene-2007.15;maker-LG06-augustus-gene-557.42;maker-LG01-snap-gene-1846.35;snap_masked-LG01-processed-gene-102.29;maker-LG07-augustus-gene-1220.11
Biological Process: Golgi calcium ion homeostasis (GO:0032468);	1	augustus_masked-LG06-processed-gene-520.17
Biological Process: Golgi calcium ion transport (GO:0032472);	1	augustus_masked-LG06-processed-gene-520.17
Biological Process: Golgi localization (GO:0051645);	1	NewGene_21173
Biological Process: Golgi organization (GO:0007030);	16	NewGene_4726;maker-LG08-augustus-gene-1153.74;NewGene_7238;maker-LG01-snap-gene-108.26;NewGene_21395;maker-LG07-snap-gene-1083.7;maker-LG07-augustus-gene-1180.51;maker-LG01-snap-gene-1827.33;maker-LG07-augustus-gene-975.23;maker-LG09-augustus-gene-314.59;NewGene_9828;NewGene_21397;maker-LG05-augustus-gene-276.9;NewGene_11753;maker-LG06-snap-gene-1122.12;augustus_masked-LG03-processed-gene-421.0
Biological Process: Golgi to endosome transport (GO:0006895);	2	NewGene_5394;maker-LG09-snap-gene-20.9
Biological Process: Golgi to lysosome transport (GO:0090160);	3	maker-LG01-snap-gene-1872.43;maker-LG01-snap-gene-1876.39;maker-LG06-augustus-gene-421.21
Biological Process: Golgi to plasma membrane protein transport (GO:0043001);	5	NewGene_9712;maker-LG01-augustus-gene-1847.8;maker-Contig35-snap-gene-0.65;maker-LG09-snap-gene-20.9;NewGene_9873
Biological Process: Golgi to plasma membrane transport (GO:0006893);	9	NewGene_9712;maker-LG01-augustus-gene-1847.8;maker-Contig35-snap-gene-0.65;maker-LG01-snap-gene-560.1;NewGene_26068;maker-LG01-augustus-gene-1927.12;maker-LG01-snap-gene-1917.22;maker-LG01-snap-gene-1911.6;NewGene_9873
Biological Process: Golgi to vacuole transport (GO:0006896);	5	snap_masked-LG06-processed-gene-19.14;maker-LG01-snap-gene-1580.12;maker-LG03-augustus-gene-1558.48;maker-LG06-snap-gene-1267.15;maker-LG01-augustus-gene-1897.42
Biological Process: Golgi vesicle budding (GO:0048194);	1	maker-LG06-snap-gene-499.12
Biological Process: Golgi vesicle docking (GO:0048211);	2	maker-LG06-augustus-gene-37.3;augustus_masked-LG06-processed-gene-38.33
Biological Process: Golgi vesicle transport (GO:0048193);	36	NewGene_4262;snap_masked-LG01-processed-gene-1979.48;NewGene_1998;maker-LG02-augustus-gene-12.1;maker-LG05-augustus-gene-283.4;maker-LG05-snap-gene-471.5;maker-Contig5-augustus-gene-5.2;NewGene_5470;augustus_masked-LG03-processed-gene-421.0;maker-LG07-snap-gene-1215.22;NewGene_9712;maker-LG06-snap-gene-499.12;maker-LG07-augustus-gene-1180.51;maker-LG01-augustus-gene-1859.46;maker-LG09-augustus-ge…
Biological Process: Group II intron splicing (GO:0000373);	5	maker-LG09-snap-gene-102.11;maker-LG09-snap-gene-991.2;maker-LG06-snap-gene-1262.15;maker-LG03-snap-gene-790.4;maker-LG07-snap-gene-22.17
Biological Process: IMP salvage (GO:0032264);	4	maker-LG01-snap-gene-1919.29;maker-LG01-augustus-gene-449.46;augustus_masked-LG06-processed-gene-1256.17;maker-LG01-snap-gene-1918.14
Biological Process: JNK cascade (GO:0007254);	2	snap_masked-LG01-processed-gene-1978.22;NewGene_11662
Biological Process: Kupffer's vesicle development (GO:0070121);	1	maker-LG01-snap-gene-1686.70
Biological Process: L-alpha-amino acid transmembrane transport (GO:1902475);	3	maker-LG07-snap-gene-1243.3;maker-LG07-snap-gene-1243.4;maker-LG07-snap-gene-1226.58
Biological Process: L-amino acid transport (GO:0015807);	3	maker-LG07-snap-gene-1243.3;maker-LG07-snap-gene-1226.58;maker-LG07-snap-gene-1243.4
Biological Process: L-arabinose metabolic process (GO:0046373);	2	maker-LG09-augustus-gene-1109.8;maker-LG05-snap-gene-1050.0
Biological Process: L-arginine transmembrane transport (GO:1903400);	3	maker-LG07-snap-gene-1243.3;maker-LG07-snap-gene-1226.58;maker-LG07-snap-gene-1243.4
Biological Process: L-arginine transport (GO:1902023);	3	maker-LG07-snap-gene-1243.3;maker-LG07-snap-gene-1243.4;maker-LG07-snap-gene-1226.58
Biological Process: L-ascorbic acid biosynthetic process (GO:0019853);	2	maker-LG08-augustus-gene-1150.30;maker-Contig6-snap-gene-4.9
Biological Process: L-ascorbic acid metabolic process (GO:0019852);	3	maker-Contig6-snap-gene-4.9;maker-LG08-augustus-gene-1150.30;maker-LG06-augustus-gene-1330.57
Biological Process: L-cysteine catabolic process to pyruvate (GO:0019450);	2	augustus_masked-Contig14-processed-gene-1.7;snap_masked-LG01-processed-gene-1830.11
Biological Process: L-histidine transmembrane transport (GO:0089709);	3	maker-LG07-snap-gene-1226.58;maker-LG07-snap-gene-1243.4;maker-LG07-snap-gene-1243.3
Biological Process: L-lysine transmembrane transport (GO:1903401);	3	maker-LG07-snap-gene-1243.4;maker-LG07-snap-gene-1226.58;maker-LG07-snap-gene-1243.3
Biological Process: L-lysine transport (GO:1902022);	3	maker-LG07-snap-gene-1243.3;maker-LG07-snap-gene-1243.4;maker-LG07-snap-gene-1226.58
Biological Process: L-methionine biosynthetic process (GO:0071265);	3	maker-LG01-snap-gene-1746.44;maker-LG01-snap-gene-1707.74;maker-LG01-snap-gene-1748.19
Biological Process: L-methionine biosynthetic process from L-homoserine via cystathionine (GO:0019279);	3	maker-LG01-snap-gene-1746.44;maker-LG01-snap-gene-1707.74;maker-LG01-snap-gene-1748.19
Biological Process: L-methionine salvage from S-adenosylmethionine (GO:0019284);	3	maker-LG09-snap-gene-442.10;maker-LG07-snap-gene-1176.7;maker-LG03-augustus-gene-325.0
Biological Process: L-methionine salvage from methylthioadenosine (GO:0019509);	5	maker-LG06-augustus-gene-1122.16;augustus_masked-LG06-processed-gene-1122.1;maker-LG03-augustus-gene-325.0;maker-LG07-snap-gene-1176.7;maker-LG09-snap-gene-442.10
Biological Process: L-ornithine transmembrane transport (GO:1903352);	3	maker-LG07-snap-gene-1243.3;maker-LG07-snap-gene-1243.4;maker-LG07-snap-gene-1226.58
Biological Process: L-phenylalanine biosynthetic process (GO:0009094);	4	maker-LG01-augustus-gene-1973.16;maker-LG01-augustus-gene-1961.22;augustus_masked-LG01-processed-gene-1731.44;maker-LG02-snap-gene-1303.7
Biological Process: L-phenylalanine catabolic process (GO:0006559);	6	maker-LG03-augustus-gene-800.0;NewGene_23726;maker-LG01-snap-gene-1989.44;NewGene_3408;NewGene_12628;NewGene_23750
Biological Process: L-proline biosynthetic process (GO:0055129);	5	NewGene_10788;maker-LG09-snap-gene-193.4;augustus_masked-LG06-processed-gene-1309.6;NewGene_10787;maker-LG01-augustus-gene-950.11
Biological Process: L-serine biosynthetic process (GO:0006564);	8	maker-LG01-augustus-gene-1666.40;maker-LG01-snap-gene-1859.27;maker-LG02-snap-gene-1830.85;maker-LG08-augustus-gene-1115.6;maker-LG08-snap-gene-1155.18;augustus_masked-LG03-processed-gene-1472.23;maker-LG02-snap-gene-1828.31;maker-LG01-augustus-gene-1677.22
Biological Process: L-serine catabolic process (GO:0006565);	3	maker-LG06-augustus-gene-183.18;maker-LG01-snap-gene-1895.21;maker-LG06-augustus-gene-178.2
Biological Process: MAPK cascade (GO:0000165);	10	snap_masked-LG08-processed-gene-1173.27;NewGene_11662;snap_masked-LG09-processed-gene-130.15;NewGene_5966;maker-LG08-augustus-gene-25.17;snap_masked-LG01-processed-gene-1978.22;maker-LG03-snap-gene-1584.1;NewGene_11234;maker-LG03-augustus-gene-1424.14;maker-LG06-snap-gene-177.9
Biological Process: Malpighian tubule development (GO:0072002);	2	snap_masked-LG05-processed-gene-1305.0;NewGene_9626
Biological Process: Mo-molybdopterin cofactor biosynthetic process (GO:0006777);	5	maker-LG01-snap-gene-1726.36;maker-LG07-snap-gene-270.24;snap_masked-LG01-processed-gene-1834.29;maker-LG07-snap-gene-267.36;maker-LG09-snap-gene-260.10
Biological Process: N-acetylglucosamine metabolic process (GO:0006044);	1	NewGene_17564
Biological Process: N-acylethanolamine metabolic process (GO:0070291);	1	maker-LG08-augustus-gene-1150.20
Biological Process: N-glycan processing (GO:0006491);	4	maker-LG03-snap-gene-1562.43;maker-LG07-snap-gene-808.33;NewGene_9969;maker-LG05-snap-gene-925.2
Biological Process: N-terminal peptidyl-glutamic acid acetylation (GO:0018002);	2	NewGene_21015;NewGene_20858
Biological Process: N-terminal peptidyl-glycine N-myristoylation (GO:0018008);	1	NewGene_17675
Biological Process: N-terminal peptidyl-methionine acetylation (GO:0017196);	7	maker-LG02-snap-gene-275.5;snap_masked-LG02-processed-gene-258.10;NewGene_25437;NewGene_25415;maker-LG09-augustus-gene-137.63;NewGene_25417;NewGene_25416
Biological Process: N-terminal peptidyl-serine acetylation (GO:0017198);	2	NewGene_21015;NewGene_20858
Biological Process: N-terminal protein amino acid acetylation (GO:0006474);	6	NewGene_25415;NewGene_25437;maker-LG02-snap-gene-275.5;NewGene_21015;NewGene_20858;NewGene_25417
Biological Process: N-terminal protein amino acid methylation (GO:0006480);	1	maker-LG03-snap-gene-488.9
Biological Process: N-terminal protein amino acid modification (GO:0031365);	7	NewGene_25437;NewGene_25415;maker-LG02-snap-gene-275.5;NewGene_21015;NewGene_68;NewGene_25417;NewGene_20858
Biological Process: N-terminal protein myristoylation (GO:0006499);	1	NewGene_21169
Biological Process: NAD biosynthetic process (GO:0009435);	8	augustus_masked-LG01-processed-gene-1674.4;NewGene_5864;maker-LG01-augustus-gene-1811.75;NewGene_9025;maker-LG06-augustus-gene-30.29;maker-LG07-augustus-gene-1083.14;maker-LG03-augustus-gene-1406.6;maker-LG03-augustus-gene-1406.5
Biological Process: NAD metabolic process (GO:0019674);	6	maker-LG02-snap-gene-1806.43;maker-LG02-snap-gene-1811.33;snap_masked-LG06-processed-gene-1078.10;maker-LG03-augustus-gene-699.10;maker-LG06-augustus-gene-227.6;snap_masked-LG06-processed-gene-162.53
Biological Process: NAD salvage (GO:0034355);	1	maker-LG03-augustus-gene-1406.6
Biological Process: NAD transmembrane transport (GO:0035352);	1	NewGene_5142
Biological Process: NAD(P)H dehydrogenase complex assembly (GO:0010275);	3	maker-LG06-augustus-gene-17.2;maker-Contig37-snap-gene-0.37;maker-LG08-augustus-gene-884.23
Biological Process: NAD-cap decapping (GO:0110155);	1	NewGene_9914
Biological Process: NADH dehydrogenase complex assembly (GO:0010257);	1	maker-LG01-snap-gene-1823.29
Biological Process: NADH metabolic process (GO:0006734);	1	snap_masked-LG06-processed-gene-1078.10
Biological Process: NADP biosynthetic process (GO:0006741);	5	maker-LG02-snap-gene-1806.43;maker-LG02-snap-gene-1811.33;maker-LG03-augustus-gene-699.10;maker-LG06-augustus-gene-227.6;snap_masked-LG06-processed-gene-162.53
Biological Process: NADP metabolic process (GO:0006739);	2	snap_masked-LG06-processed-gene-1078.10;maker-LG06-augustus-gene-575.6
Biological Process: NLS-bearing protein import into nucleus (GO:0006607);	1	NewGene_9525
Biological Process: Notch signaling pathway (GO:0007219);	2	NewGene_919;snap_masked-LG01-processed-gene-1645.30
Biological Process: R3/R4 cell differentiation (GO:0048056);	2	snap_masked-LG05-processed-gene-1305.0;NewGene_9626
Biological Process: R3/R4 cell fate commitment (GO:0007464);	2	NewGene_9626;snap_masked-LG05-processed-gene-1305.0
Biological Process: RNA (guanine-N7)-methylation (GO:0036265);	1	maker-LG01-augustus-gene-1816.61
Biological Process: RNA 3' uridylation (GO:0071076);	2	maker-LG06-snap-gene-1312.31;NewGene_26401
Biological Process: RNA 3'-end processing (GO:0031123);	18	maker-LG06-augustus-gene-21.1;NewGene_7733;NewGene_5683;maker-Contig8-snap-gene-2.0;NewGene_26401;maker-LG07-snap-gene-1237.84;NewGene_23892;augustus_masked-LG09-processed-gene-905.15;NewGene_21150;maker-LG06-snap-gene-227.11;maker-LG01-snap-gene-0.27;NewGene_5465;NewGene_4699;snap_masked-LG05-processed-gene-1306.7;NewGene_23893;maker-LG01-snap-gene-1475.10;NewGene_17771;maker-LG01-augustus-gene-…
Biological Process: RNA 5'-end processing (GO:0000966);	6	snap_masked-LG08-processed-gene-1027.4;maker-LG01-snap-gene-1857.16;maker-LG08-snap-gene-263.11;NewGene_5064;NewGene_5198;NewGene_5228
Biological Process: RNA biosynthetic process (GO:0032774);	41	maker-LG08-snap-gene-1130.20;NewGene_8856;snap_masked-LG02-processed-gene-1838.86;NewGene_5491;maker-LG06-augustus-gene-1294.30;maker-LG08-augustus-gene-1154.5;NewGene_3343;NewGene_4788;NewGene_23839;snap_masked-LG01-processed-gene-1811.60;snap_masked-LG05-processed-gene-1309.19;NewGene_9882;snap_masked-LG05-processed-gene-1103.2;maker-Contig3-snap-gene-0.51;NewGene_6625;snap_masked-LG02-processe…
Biological Process: RNA capping (GO:0036260);	1	maker-LG01-augustus-gene-1921.37
Biological Process: RNA catabolic process (GO:0006401);	28	NewGene_17004;maker-LG02-snap-gene-299.5;augustus_masked-LG09-processed-gene-806.3;maker-LG08-snap-gene-1135.23;maker-LG02-augustus-gene-1820.86;maker-LG02-snap-gene-385.0;snap_masked-LG01-processed-gene-1948.35;maker-LG01-augustus-gene-1692.6;NewGene_4699;maker-LG03-augustus-gene-23.37;maker-LG01-snap-gene-1803.37;maker-LG01-snap-gene-921.16;NewGene_19152;snap_masked-LG09-processed-gene-30.23;ma…
Biological Process: RNA destabilization (GO:0050779);	6	maker-LG08-snap-gene-993.7;maker-LG06-augustus-gene-575.7;maker-LG06-snap-gene-79.10;snap_masked-Contig29-processed-gene-1.52;snap_masked-LG06-processed-gene-2.65;maker-LG08-snap-gene-1135.23
Biological Process: RNA export from nucleus (GO:0006405);	17	NewGene_19152;NewGene_11729;augustus_masked-LG02-processed-gene-1485.11;maker-LG06-snap-gene-1334.25;NewGene_8574;snap_masked-LG02-processed-gene-1824.26;maker-LG01-augustus-gene-879.5;maker-LG06-augustus-gene-340.17;maker-LG02-augustus-gene-1820.86;maker-LG06-snap-gene-234.44;maker-LG01-augustus-gene-793.29;maker-LG01-snap-gene-876.5;NewGene_11491;maker-LG09-augustus-gene-905.21;NewGene_8803;mak…
Biological Process: RNA interference (GO:0016246);	106	maker-LG05-augustus-gene-405.15;maker-LG07-snap-gene-1181.10;maker-LG06-augustus-gene-256.9;snap_masked-LG02-processed-gene-1821.31;maker-LG01-snap-gene-1862.21;maker-LG01-snap-gene-1896.33;maker-LG09-augustus-gene-166.2;maker-LG08-augustus-gene-1124.20;maker-LG03-augustus-gene-889.1;maker-LG01-snap-gene-51.34;snap_masked-LG05-processed-gene-1368.35;snap_masked-Contig41-processed-gene-0.12;maker-…
Biological Process: RNA localization (GO:0006403);	14	NewGene_8803;maker-LG06-snap-gene-227.11;NewGene_11491;maker-LG06-augustus-gene-340.17;NewGene_8574;maker-LG01-snap-gene-876.5;snap_masked-LG02-processed-gene-1824.26;maker-LG06-snap-gene-234.44;maker-LG02-augustus-gene-1820.86;maker-LG01-augustus-gene-793.29;maker-LG01-augustus-gene-879.5;NewGene_19152;NewGene_11729;augustus_masked-LG02-processed-gene-1485.11
Biological Process: RNA metabolic process (GO:0016070);	438	maker-LG08-snap-gene-1137.8;maker-LG06-augustus-gene-98.30;snap_masked-LG01-processed-gene-1455.15;augustus_masked-LG09-processed-gene-99.14;NewGene_5066;augustus_masked-LG09-processed-gene-71.82;maker-LG01-augustus-gene-1692.6;maker-LG03-augustus-gene-1410.10;snap_masked-LG01-processed-gene-1673.50;snap_masked-LG05-processed-gene-134.28;augustus_masked-LG09-processed-gene-905.15;maker-LG02-augus…
Biological Process: RNA methylation (GO:0001510);	13	maker-LG06-augustus-gene-313.19;NewGene_5228;maker-LG08-snap-gene-1135.23;maker-LG06-augustus-gene-1319.19;maker-LG08-augustus-gene-1130.34;maker-LG05-snap-gene-1336.0;augustus_masked-Contig26-processed-gene-0.4;NewGene_6594;NewGene_5198;maker-LG01-augustus-gene-1921.37;maker-LG05-augustus-gene-644.19;NewGene_18368;augustus_masked-LG05-processed-gene-133.32
Biological Process: RNA modification (GO:0009451);	227	augustus_masked-LG05-processed-gene-223.22;augustus_masked-LG06-processed-gene-159.25;maker-LG03-snap-gene-790.4;maker-LG01-augustus-gene-433.9;augustus_masked-LG06-processed-gene-247.24;maker-LG06-snap-gene-230.3;augustus_masked-LG06-processed-gene-216.42;snap_masked-LG05-processed-gene-127.7;augustus_masked-LG02-processed-gene-1736.44;augustus_masked-LG08-processed-gene-1160.63;maker-LG01-snap-…
Biological Process: RNA phosphodiester bond hydrolysis (GO:0090501);	116	snap_masked-LG07-processed-gene-1108.11;maker-LG09-augustus-gene-115.21;augustus_masked-LG01-processed-gene-1965.0;maker-LG01-snap-gene-1857.16;maker-LG09-augustus-gene-548.9;snap_masked-LG02-processed-gene-354.13;snap_masked-LG02-processed-gene-1615.5;NewGene_5198;maker-LG02-augustus-gene-383.16;maker-LG07-augustus-gene-42.19;maker-LG09-augustus-gene-45.16;maker-LG01-snap-gene-1645.3;maker-LG02-…
Biological Process: RNA phosphodiester bond hydrolysis, endonucleolytic (GO:0090502);	98	NewGene_5064;maker-LG09-snap-gene-262.28;maker-LG05-augustus-gene-1214.0;maker-LG02-augustus-gene-1821.14;maker-LG01-augustus-gene-1905.32;maker-LG07-augustus-gene-3.0;maker-LG05-snap-gene-963.0;maker-LG07-snap-gene-1123.27;maker-LG01-snap-gene-1808.36;maker-LG06-augustus-gene-532.0;maker-LG05-augustus-gene-1279.30;maker-LG03-snap-gene-350.6;maker-LG01-snap-gene-1994.12;snap_masked-LG01-processed…
Biological Process: RNA phosphodiester bond hydrolysis, exonucleolytic (GO:0090503);	4	maker-LG01-snap-gene-921.16;snap_masked-LG06-processed-gene-34.17;NewGene_4699;NewGene_9695
Biological Process: RNA polyadenylation (GO:0043631);	12	maker-LG01-snap-gene-1475.10;NewGene_17771;NewGene_23892;augustus_masked-LG09-processed-gene-905.15;NewGene_26401;NewGene_5465;NewGene_7733;NewGene_21150;maker-LG06-snap-gene-227.11;maker-LG01-snap-gene-0.27;NewGene_23893;snap_masked-LG05-processed-gene-1306.7
Biological Process: RNA polymerase II preinitiation complex assembly (GO:0051123);	2	maker-LG06-snap-gene-54.40;NewGene_8856
Biological Process: RNA polymerase III preinitiation complex assembly (GO:0070898);	5	maker-LG09-snap-gene-6.1;maker-LG08-snap-gene-1130.20;snap_masked-LG02-processed-gene-1838.86;maker-LG02-snap-gene-1835.87;maker-LG09-augustus-gene-4.30
Biological Process: RNA processing (GO:0006396);	260	NewGene_5463;maker-LG03-augustus-gene-889.1;maker-LG09-snap-gene-991.2;maker-LG06-augustus-gene-256.9;maker-LG08-snap-gene-984.10;augustus_masked-LG06-processed-gene-1306.8;maker-LG05-augustus-gene-102.3;snap_masked-LG02-processed-gene-1821.31;NewGene_5750;NewGene_17850;maker-LG05-augustus-gene-405.15;augustus_masked-LG06-processed-gene-24.13;maker-LG06-augustus-gene-1070.17;maker-Contig2-augustu…
Biological Process: RNA secondary structure unwinding (GO:0010501);	8	snap_masked-LG01-processed-gene-2040.49;NewGene_12293;NewGene_25223;NewGene_5722;maker-LG09-snap-gene-991.2;snap_masked-LG01-processed-gene-1835.48;NewGene_13934;NewGene_9328
Biological Process: RNA splicing (GO:0008380);	48	NewGene_11326;maker-LG08-augustus-gene-1069.25;NewGene_5237;snap_masked-LG01-processed-gene-56.37;maker-LG01-snap-gene-1824.61;maker-LG01-snap-gene-2006.3;maker-LG09-snap-gene-991.2;maker-LG06-snap-gene-285.36;maker-LG06-snap-gene-41.33;snap_masked-Contig29-processed-gene-1.52;snap_masked-LG01-processed-gene-1682.20;maker-LG06-snap-gene-41.29;maker-LG01-augustus-gene-879.5;NewGene_8850;maker-LG06…
Biological Process: RNA splicing, via transesterification reactions (GO:0000375);	14	snap_masked-Contig29-processed-gene-1.52;snap_masked-Contig10-processed-gene-0.7;maker-LG03-augustus-gene-68.18;augustus_masked-LG02-processed-gene-1252.3;maker-LG09-snap-gene-991.2;maker-LG03-snap-gene-790.4;maker-LG06-snap-gene-56.96;augustus_masked-LG09-processed-gene-905.15;maker-LG01-augustus-gene-879.5;maker-LG06-augustus-gene-1014.11;maker-LG08-augustus-gene-1069.25;maker-LG03-augustus-gen…
Biological Process: RNA splicing, via transesterification reactions with bulged adenosine as nucleophile (GO:0000377);	13	maker-LG01-snap-gene-10.88;maker-LG01-snap-gene-1475.10;maker-LG08-augustus-gene-1069.25;maker-LG03-augustus-gene-1576.51;maker-LG06-augustus-gene-1014.11;maker-LG03-snap-gene-790.4;maker-LG06-snap-gene-56.96;maker-LG01-augustus-gene-879.5;augustus_masked-LG09-processed-gene-905.15;maker-LG09-snap-gene-991.2;maker-LG03-augustus-gene-68.18;augustus_masked-LG02-processed-gene-1252.3;snap_masked-Con…
Biological Process: RNA stabilization (GO:0043489);	3	NewGene_21487;NewGene_7475;NewGene_6524
Biological Process: RNA surveillance (GO:0071025);	4	NewGene_4699;NewGene_5683;snap_masked-LG06-processed-gene-264.32;maker-LG06-augustus-gene-21.1
Biological Process: RNA transport (GO:0050658);	14	maker-LG06-snap-gene-227.11;NewGene_8803;NewGene_11491;maker-LG01-snap-gene-876.5;snap_masked-LG02-processed-gene-1824.26;maker-LG06-snap-gene-234.44;maker-LG02-augustus-gene-1820.86;maker-LG01-augustus-gene-793.29;maker-LG06-augustus-gene-340.17;NewGene_8574;augustus_masked-LG02-processed-gene-1485.11;NewGene_11729;maker-LG01-augustus-gene-879.5;NewGene_19152
Biological Process: RNA virus induced gene silencing (GO:0051214);	1	NewGene_12798
Biological Process: RNA-dependent DNA biosynthetic process (GO:0006278);	4	augustus_masked-LG02-processed-gene-1485.11;NewGene_19152;maker-LG02-augustus-gene-1820.86;snap_masked-LG02-processed-gene-1824.26
Biological Process: Rab protein signal transduction (GO:0032482);	14	maker-LG01-snap-gene-1638.17;snap_masked-LG07-processed-gene-808.24;NewGene_3217;maker-LG08-augustus-gene-1169.6;maker-LG08-augustus-gene-1175.46;maker-LG02-snap-gene-1617.6;NewGene_4636;maker-LG01-snap-gene-1693.28;maker-LG08-augustus-gene-580.0;maker-LG02-snap-gene-1618.5;maker-LG01-snap-gene-1439.11;maker-LG01-snap-gene-1752.84;maker-LG06-augustus-gene-71.57;maker-LG03-augustus-gene-1134.13
Biological Process: Ras protein signal transduction (GO:0007265);	2	NewGene_10104;snap_masked-LG09-processed-gene-130.15
Biological Process: Rho protein signal transduction (GO:0007266);	4	maker-Contig30-snap-gene-1.21;maker-LG01-snap-gene-1738.45;maker-LG01-snap-gene-1983.38;NewGene_10104
Biological Process: S-adenosylmethioninamine biosynthetic process (GO:0006557);	3	maker-LG08-snap-gene-947.3;augustus_masked-LG06-processed-gene-6.2;augustus_masked-LG03-processed-gene-1507.10
Biological Process: S-adenosylmethionine biosynthetic process (GO:0006556);	6	snap_masked-LG01-processed-gene-1437.5;NewGene_25722;snap_masked-LG02-processed-gene-1754.14;NewGene_14560;NewGene_4993;NewGene_24052
Biological Process: S-glycoside biosynthetic process (GO:0016144);	1	snap_masked-LG01-processed-gene-47.30
Biological Process: S-glycoside catabolic process (GO:0016145);	8	maker-LG08-augustus-gene-15.0;snap_masked-LG07-processed-gene-1224.24;maker-LG05-augustus-gene-223.29;maker-LG08-snap-gene-14.1;maker-LG08-snap-gene-129.8;maker-LG08-snap-gene-43.1;maker-LG08-snap-gene-40.0;augustus_masked-LG06-processed-gene-191.2
Biological Process: S-glycoside metabolic process (GO:0016143);	18	maker-LG05-snap-gene-152.45;maker-LG08-snap-gene-14.1;maker-LG08-augustus-gene-15.0;maker-LG05-augustus-gene-223.29;maker-LG08-snap-gene-40.0;NewGene_4603;snap_masked-LG01-processed-gene-47.30;maker-LG06-snap-gene-86.30;maker-LG01-snap-gene-1836.47;NewGene_24516;snap_masked-LG07-processed-gene-1224.24;maker-LG06-snap-gene-114.24;NewGene_9981;NewGene_14695;maker-LG08-snap-gene-43.1;augustus_masked…
Biological Process: S-methylmethionine cycle (GO:0033528);	5	maker-LG06-augustus-gene-263.34;maker-LG06-augustus-gene-1115.7;maker-LG06-augustus-gene-164.18;NewGene_11389;maker-LG06-augustus-gene-234.45
Biological Process: SCF complex assembly (GO:0010265);	2	NewGene_13;maker-LG07-augustus-gene-1237.77
Biological Process: SCF-dependent proteasomal ubiquitin-dependent protein catabolic process (GO:0031146);	30	maker-LG06-snap-gene-769.3;augustus_masked-LG07-processed-gene-1132.23;NewGene_12029;augustus_masked-LG06-processed-gene-376.7;augustus_masked-LG06-processed-gene-38.24;maker-LG09-snap-gene-59.2;snap_masked-LG01-processed-gene-1645.30;augustus_masked-LG03-processed-gene-1552.51;maker-LG09-augustus-gene-1049.18;maker-LG07-snap-gene-1192.67;augustus_masked-Contig3-processed-gene-2.61;augustus_maske…
Biological Process: SNARE complex disassembly (GO:0035494);	5	NewGene_12815;augustus_masked-LG08-processed-gene-469.5;maker-LG08-augustus-gene-463.0;maker-LG02-snap-gene-1502.9;maker-Contig8-snap-gene-0.2
Biological Process: SRP-dependent cotranslational protein targeting to membrane (GO:0006614);	10	maker-LG02-snap-gene-1681.32;maker-Contig32-snap-gene-0.41;maker-LG01-augustus-gene-129.68;snap_masked-LG07-processed-gene-1231.46;NewGene_10361;maker-LG08-augustus-gene-917.3;maker-LG01-augustus-gene-77.13;maker-LG06-augustus-gene-257.29;maker-LG01-snap-gene-2040.93;maker-LG01-snap-gene-2020.17
Biological Process: SRP-dependent cotranslational protein targeting to membrane, signal sequence recognition (GO:0006617);	1	maker-LG01-snap-gene-1634.26
Biological Process: SRP-dependent cotranslational protein targeting to membrane, translocation (GO:0006616);	4	maker-LG01-augustus-gene-1817.59;maker-LG06-augustus-gene-257.29;snap_masked-LG01-processed-gene-2007.28;snap_masked-LG01-processed-gene-1845.20
Biological Process: T cell receptor signaling pathway (GO:0050852);	1	snap_masked-LG01-processed-gene-1657.13
Biological Process: TOR signaling (GO:0031929);	6	maker-Contig8-augustus-gene-4.1;snap_masked-LG06-processed-gene-121.49;maker-LG01-snap-gene-1591.15;NewGene_23979;NewGene_23977;NewGene_23975
Biological Process: TORC1 signaling (GO:0038202);	1	maker-LG08-snap-gene-1151.52
Biological Process: U1 snRNA 3'-end processing (GO:0034473);	2	augustus_masked-LG02-processed-gene-1810.13;augustus_masked-LG02-processed-gene-1805.63
Biological Process: U4 snRNA 3'-end processing (GO:0034475);	4	NewGene_5683;NewGene_4699;augustus_masked-LG02-processed-gene-1805.63;augustus_masked-LG02-processed-gene-1810.13
Biological Process: U5 snRNA 3'-end processing (GO:0034476);	2	augustus_masked-LG02-processed-gene-1810.13;augustus_masked-LG02-processed-gene-1805.63
Biological Process: U6 snRNA 3'-end processing (GO:0034477);	1	NewGene_26002
Biological Process: UDP biosynthetic process (GO:0006225);	1	maker-LG03-snap-gene-1583.94
Biological Process: UDP-L-arabinose metabolic process (GO:0033356);	5	maker-LG01-snap-gene-93.10;maker-LG06-augustus-gene-11.53;maker-LG06-augustus-gene-8.37;maker-LG02-augustus-gene-292.18;maker-LG03-augustus-gene-1554.108
Biological Process: UDP-N-acetylglucosamine biosynthetic process (GO:0006048);	5	snap_masked-LG01-processed-gene-1514.6;maker-LG02-augustus-gene-358.11;NewGene_15606;NewGene_15669;NewGene_9557
Biological Process: UDP-N-acetylglucosamine metabolic process (GO:0006047);	1	NewGene_16261
Biological Process: UDP-galactose transmembrane transport (GO:0072334);	1	maker-LG05-snap-gene-98.60
Biological Process: UDP-glucose metabolic process (GO:0006011);	3	maker-LG06-augustus-gene-115.51;maker-LG03-snap-gene-1543.26;maker-LG06-snap-gene-94.68
Biological Process: UDP-rhamnose biosynthetic process (GO:0010253);	1	maker-LG05-augustus-gene-373.16
Biological Process: UDP-rhamnose metabolic process (GO:0033478);	1	maker-LG05-augustus-gene-373.16
Biological Process: UMP salvage (GO:0044206);	6	snap_masked-LG06-processed-gene-39.4;maker-LG03-snap-gene-1567.18;maker-LG06-augustus-gene-42.76;maker-LG06-augustus-gene-45.85;snap_masked-LG06-processed-gene-38.45;augustus_masked-LG09-processed-gene-759.5
Biological Process: UTP biosynthetic process (GO:0006228);	5	maker-LG07-augustus-gene-1220.11;snap_masked-LG01-processed-gene-102.29;maker-LG01-snap-gene-1846.35;snap_masked-LG01-processed-gene-2007.15;maker-LG05-snap-gene-598.0
Biological Process: UV-damage excision repair (GO:0070914);	1	NewGene_25223
Biological Process: Wnt receptor catabolic process (GO:0038018);	1	maker-LG02-snap-gene-1688.38
Biological Process: Wnt signaling pathway (GO:0016055);	2	augustus_masked-LG02-processed-gene-153.18;maker-LG02-snap-gene-1688.38
Biological Process: Wnt signaling pathway, planar cell polarity pathway (GO:0060071);	1	maker-LG02-snap-gene-1688.38
Biological Process: abaxial cell fate specification (GO:0010158);	2	maker-LG05-augustus-gene-92.21;NewGene_9442
Biological Process: abscisic acid biosynthetic process (GO:0009688);	4	maker-Contig6-augustus-gene-5.10;NewGene_5884;maker-LG06-augustus-gene-78.54;snap_masked-LG02-processed-gene-1790.48
Biological Process: abscisic acid metabolic process (GO:0009687);	6	maker-LG06-augustus-gene-78.54;snap_masked-LG02-processed-gene-1790.48;NewGene_8811;maker-LG05-snap-gene-228.2;maker-Contig6-augustus-gene-5.10;NewGene_11603
Biological Process: abscisic acid-activated signaling pathway (GO:0009738);	36	maker-LG06-snap-gene-980.0;NewGene_9088;NewGene_5658;snap_masked-LG01-processed-gene-1961.33;NewGene_25702;maker-LG05-augustus-gene-1371.12;snap_masked-LG08-processed-gene-1195.5;maker-LG01-snap-gene-1785.31;maker-LG02-snap-gene-1737.30;maker-LG05-augustus-gene-335.11;maker-LG01-snap-gene-1755.32;snap_masked-LG01-processed-gene-1972.34;augustus_masked-LG06-processed-gene-662.0;NewGene_13223;NewGe…
Biological Process: abscisic acid-activated signaling pathway involved in stomatal movement (GO:1901527);	4	NewGene_13223;maker-LG02-snap-gene-1768.17;maker-LG01-snap-gene-1233.14;maker-LG06-snap-gene-301.22
Biological Process: abscission (GO:0009838);	5	maker-LG08-augustus-gene-1176.3;NewGene_11234;maker-LG08-augustus-gene-1171.40;maker-LG01-snap-gene-1697.28;maker-LG08-augustus-gene-1153.74
Biological Process: acceptance of pollen (GO:0060321);	1	augustus_masked-LG01-processed-gene-74.10
Biological Process: acetyl-CoA biosynthetic process (GO:0006085);	1	NewGene_2057
Biological Process: acetyl-CoA biosynthetic process from acetate (GO:0019427);	1	maker-LG06-augustus-gene-457.0
Biological Process: acetyl-CoA biosynthetic process from pyruvate (GO:0006086);	7	NewGene_4676;maker-LG06-snap-gene-1262.20;maker-LG07-augustus-gene-1108.3;maker-LG01-snap-gene-1784.61;augustus_masked-LG05-processed-gene-146.10;NewGene_7862;maker-LG09-snap-gene-190.7
Biological Process: acetyl-CoA metabolic process (GO:0006084);	1	NewGene_2057
Biological Process: acidic amino acid transport (GO:0015800);	1	maker-LG03-augustus-gene-1585.81
Biological Process: acquisition of desiccation tolerance (GO:0097439);	1	maker-LG03-augustus-gene-1424.11
Biological Process: acquisition of desiccation tolerance in seed (GO:0048700);	1	maker-LG03-augustus-gene-1424.11
Biological Process: acropetal auxin transport (GO:0010541);	1	snap_masked-LG06-processed-gene-352.32
Biological Process: actin cytoskeleton organization (GO:0030036);	16	NewGene_12199;NewGene_25939;maker-LG01-snap-gene-1919.32;maker-LG01-snap-gene-560.1;maker-LG02-snap-gene-1841.42;maker-LG05-augustus-gene-442.12;maker-LG01-augustus-gene-137.33;maker-LG01-snap-gene-1614.45;NewGene_25521;maker-LG08-snap-gene-1136.57;NewGene_12300;maker-LG07-snap-gene-894.33;maker-LG01-augustus-gene-74.17;maker-LG01-snap-gene-1795.33;maker-LG02-augustus-gene-1596.3;NewGene_10104
Biological Process: actin filament bundle assembly (GO:0051017);	6	augustus_masked-LG06-processed-gene-207.22;maker-LG05-augustus-gene-442.12;maker-LG09-augustus-gene-250.0;maker-LG06-snap-gene-197.10;maker-LG07-snap-gene-1074.24;augustus_masked-LG06-processed-gene-154.48
Biological Process: actin filament bundle organization (GO:0061572);	1	maker-LG05-augustus-gene-442.12
Biological Process: actin filament depolymerization (GO:0030042);	10	maker-LG01-snap-gene-1851.35;maker-LG01-augustus-gene-1838.8;maker-LG01-snap-gene-144.2;maker-LG01-augustus-gene-1734.66;maker-LG06-augustus-gene-1327.39;maker-LG01-augustus-gene-1737.46;maker-LG08-augustus-gene-1135.5;maker-LG06-augustus-gene-310.14;maker-LG01-snap-gene-1985.23;maker-LG02-snap-gene-1841.40
Biological Process: actin filament network formation (GO:0051639);	3	maker-LG06-snap-gene-197.10;augustus_masked-LG06-processed-gene-154.48;augustus_masked-LG06-processed-gene-207.22
Biological Process: actin filament organization (GO:0007015);	30	maker-LG03-augustus-gene-1530.46;maker-LG02-snap-gene-1106.14;maker-LG08-augustus-gene-1143.24;maker-LG01-snap-gene-1614.45;maker-LG06-snap-gene-313.34;maker-LG02-augustus-gene-1815.59;maker-LG01-snap-gene-1795.33;maker-LG06-augustus-gene-298.0;maker-LG09-augustus-gene-28.14;NewGene_21172;maker-LG03-augustus-gene-69.63;maker-LG08-snap-gene-1136.57;maker-LG01-augustus-gene-74.17;maker-LG09-augustu…
Biological Process: actin filament polymerization (GO:0030041);	4	maker-LG03-augustus-gene-1571.7;maker-LG05-snap-gene-116.33;maker-LG05-augustus-gene-442.12;maker-LG01-snap-gene-1614.45
Biological Process: actin filament-based movement (GO:0030048);	2	NewGene_21173;NewGene_17731
Biological Process: actin filament-based process (GO:0030029);	13	NewGene_21173;NewGene_25939;maker-LG01-snap-gene-560.1;NewGene_12199;maker-LG01-snap-gene-1614.45;maker-LG01-snap-gene-1795.33;maker-LG05-augustus-gene-442.12;maker-LG06-snap-gene-1319.36;NewGene_10104;NewGene_17731;maker-LG01-augustus-gene-137.33;snap_masked-LG07-processed-gene-907.7;maker-LG01-augustus-gene-74.17
Biological Process: actin nucleation (GO:0045010);	3	maker-LG01-augustus-gene-74.17;maker-LG01-snap-gene-1795.33;maker-LG01-augustus-gene-137.33
Biological Process: actin polymerization or depolymerization (GO:0008154);	3	NewGene_3342;maker-LG05-augustus-gene-442.12;maker-LG01-snap-gene-1614.45
Biological Process: actin-mediated cell contraction (GO:0070252);	2	NewGene_21173;NewGene_17731
Biological Process: actin-myosin filament sliding (GO:0033275);	2	NewGene_17731;NewGene_21173
Biological Process: action potential (GO:0001508);	4	NewGene_9712;maker-LG01-augustus-gene-1847.8;maker-Contig35-snap-gene-0.65;NewGene_9873
Biological Process: activation of GTPase activity (GO:0090630);	20	maker-LG06-augustus-gene-58.13;maker-LG01-snap-gene-1957.28;maker-LG06-augustus-gene-197.18;maker-LG01-snap-gene-874.31;maker-LG06-snap-gene-49.5;maker-LG07-snap-gene-1000.6;maker-Contig11-snap-gene-1.29;maker-LG07-augustus-gene-975.23;maker-LG09-augustus-gene-314.59;maker-LG07-augustus-gene-1131.42;maker-LG06-snap-gene-58.43;NewGene_25939;NewGene_26283;maker-Contig20-snap-gene-1.97;maker-LG01-sn…
Biological Process: activation of MAPK activity (GO:0000187);	3	NewGene_5966;NewGene_11234;maker-LG03-augustus-gene-1424.14
Biological Process: activation of MAPKK activity (GO:0000186);	4	maker-LG03-augustus-gene-1424.14;maker-LG06-snap-gene-177.9;maker-LG03-snap-gene-1584.1;NewGene_5966
Biological Process: activation of immune response (GO:0002253);	12	NewGene_24676;maker-LG02-augustus-gene-1688.17;NewGene_4370;maker-LG06-augustus-gene-1014.11;NewGene_26257;snap_masked-LG01-processed-gene-1579.51;snap_masked-LG01-processed-gene-1657.13;maker-LG05-snap-gene-1221.27;maker-LG09-snap-gene-30.82;augustus_masked-LG06-processed-gene-157.13;augustus_masked-LG06-processed-gene-62.83;NewGene_11266
Biological Process: activation of innate immune response (GO:0002218);	10	maker-LG06-augustus-gene-1014.11;NewGene_26257;NewGene_24676;NewGene_4370;NewGene_11266;maker-LG05-snap-gene-1221.27;maker-LG09-snap-gene-30.82;augustus_masked-LG06-processed-gene-62.83;augustus_masked-LG06-processed-gene-157.13;snap_masked-LG01-processed-gene-1579.51
Biological Process: activation of protein kinase B activity (GO:0032148);	1	maker-LG08-augustus-gene-25.17
Biological Process: activation of protein kinase activity (GO:0032147);	26	NewGene_10104;snap_masked-LG05-processed-gene-644.6;snap_masked-LG05-processed-gene-212.4;maker-LG03-snap-gene-48.36;NewGene_5966;snap_masked-LG03-processed-gene-1410.6;maker-LG06-augustus-gene-93.8;maker-LG01-augustus-gene-70.36;maker-LG05-augustus-gene-360.7;NewGene_11294;snap_masked-LG01-processed-gene-1972.34;maker-LG06-augustus-gene-18.44;maker-LG08-augustus-gene-25.17;NewGene_3961;maker-LG0…
Biological Process: acyl carnitine transmembrane transport (GO:1902616);	3	maker-LG07-snap-gene-1226.58;maker-LG07-snap-gene-1243.4;maker-LG07-snap-gene-1243.3
Biological Process: acyl carnitine transport (GO:0006844);	5	maker-LG07-snap-gene-1243.3;maker-LG09-augustus-gene-20.19;maker-LG07-snap-gene-1243.4;maker-LG07-snap-gene-1226.58;maker-LG09-augustus-gene-748.0
Biological Process: acyl-CoA biosynthetic process (GO:0071616);	1	NewGene_2057
Biological Process: acyl-CoA metabolic process (GO:0006637);	7	maker-LG03-snap-gene-1001.3;NewGene_2057;maker-LG06-augustus-gene-204.35;maker-LG06-augustus-gene-149.14;maker-LG02-snap-gene-1771.4;maker-LG03-snap-gene-997.6;snap_masked-LG01-processed-gene-1838.32
Biological Process: acylglycerol biosynthetic process (GO:0046463);	3	maker-LG09-snap-gene-1086.1;NewGene_3536;snap_masked-LG09-processed-gene-80.10
Biological Process: acylglycerol homeostasis (GO:0055090);	1	maker-LG06-snap-gene-428.68
Biological Process: acylglycerol metabolic process (GO:0006639);	3	NewGene_3536;maker-LG09-snap-gene-1086.1;snap_masked-LG09-processed-gene-80.10
Biological Process: acylglycerol transport (GO:0034196);	1	NewGene_10829
Biological Process: adaptive immune response (GO:0002250);	4	snap_masked-LG02-processed-gene-45.8;maker-LG06-augustus-gene-1233.26;maker-LG01-augustus-gene-1898.32;maker-LG06-augustus-gene-1230.33
Biological Process: adaptive immune response based on somatic recombination of immune receptors built from immunoglobulin superfamily domains (GO:0002460);	4	snap_masked-LG02-processed-gene-45.8;maker-LG06-augustus-gene-1233.26;maker-LG01-augustus-gene-1898.32;maker-LG06-augustus-gene-1230.33
Biological Process: adaxial/abaxial axis specification (GO:0009943);	9	augustus_masked-LG01-processed-gene-1819.75;maker-LG01-snap-gene-1488.4;maker-LG09-augustus-gene-123.62;maker-LG01-snap-gene-637.6;maker-LG06-snap-gene-558.1;NewGene_21481;snap_masked-LG06-processed-gene-558.6;maker-LG07-augustus-gene-1133.1;snap_masked-LG06-processed-gene-285.2
Biological Process: adaxial/abaxial pattern specification (GO:0009955);	7	maker-LG01-snap-gene-1488.4;maker-LG09-augustus-gene-123.62;snap_masked-LG06-processed-gene-285.2;maker-LG01-snap-gene-637.6;NewGene_21481;maker-LG07-augustus-gene-1133.1;augustus_masked-LG01-processed-gene-1819.75
Biological Process: adenine salvage (GO:0006168);	7	snap_masked-LG09-processed-gene-37.68;maker-LG01-snap-gene-1919.29;maker-LG07-snap-gene-1200.9;maker-LG07-snap-gene-1202.26;maker-LG09-snap-gene-41.10;maker-LG06-snap-gene-375.12;maker-LG01-snap-gene-1918.14
Biological Process: adenine transport (GO:0015853);	1	augustus_masked-LG07-processed-gene-428.1
Biological Process: adenosine catabolic process (GO:0006154);	1	maker-LG08-snap-gene-144.30
Biological Process: adenylate cyclase-modulating G protein-coupled receptor signaling pathway (GO:0007188);	4	snap_masked-LG05-processed-gene-1323.23;maker-LG09-snap-gene-60.59;NewGene_20758;maker-LG01-snap-gene-1634.20
Biological Process: adherens junction assembly (GO:0034333);	2	NewGene_9626;snap_masked-LG05-processed-gene-1305.0
Biological Process: adherens junction organization (GO:0034332);	2	NewGene_9626;snap_masked-LG05-processed-gene-1305.0
Biological Process: adventitious root development (GO:0048830);	1	maker-LG01-snap-gene-20.25
Biological Process: aerobic electron transport chain (GO:0019646);	2	maker-LG03-augustus-gene-1295.2;NewGene_25394
Biological Process: aerobic respiration (GO:0009060);	12	maker-LG02-snap-gene-1726.19;maker-LG02-snap-gene-1725.1;maker-LG01-snap-gene-1692.58;maker-LG03-augustus-gene-1295.2;maker-LG03-augustus-gene-1568.98;NewGene_17958;maker-LG01-snap-gene-632.34;NewGene_11014;NewGene_11025;maker-LG07-snap-gene-1232.57;augustus_masked-LG02-processed-gene-1726.1;NewGene_40
Biological Process: aggrephagy (GO:0035973);	3	maker-LG01-snap-gene-1983.31;snap_masked-Contig37-processed-gene-0.17;maker-LG06-augustus-gene-17.0
Biological Process: aging (GO:0007568);	29	snap_masked-LG01-processed-gene-1983.58;snap_masked-Contig8-processed-gene-2.41;snap_masked-LG01-processed-gene-1900.16;augustus_masked-LG06-processed-gene-191.2;snap_masked-LG06-processed-gene-84.39;maker-Contig3-snap-gene-0.48;augustus_masked-LG08-processed-gene-346.0;maker-LG03-augustus-gene-1173.0;snap_masked-LG01-processed-gene-1738.14;maker-LG09-augustus-gene-29.83;maker-LG08-snap-gene-1123…
Biological Process: alanyl-tRNA aminoacylation (GO:0006419);	2	maker-LG02-augustus-gene-1842.77;maker-LG03-augustus-gene-1485.28
Biological Process: alcohol biosynthetic process (GO:0046165);	5	maker-LG02-snap-gene-1750.9;maker-Contig6-augustus-gene-5.10;maker-LG06-augustus-gene-78.54;snap_masked-LG02-processed-gene-1790.48;maker-LG08-augustus-gene-988.0
Biological Process: alcohol catabolic process (GO:0046164);	3	maker-LG08-augustus-gene-25.17;NewGene_24064;maker-LG01-augustus-gene-1855.5
Biological Process: alcohol metabolic process (GO:0006066);	9	maker-LG02-snap-gene-1750.9;maker-Contig6-augustus-gene-5.10;NewGene_3536;snap_masked-LG02-processed-gene-1790.48;maker-LG08-augustus-gene-988.0;NewGene_24064;maker-LG08-augustus-gene-25.17;maker-LG06-augustus-gene-78.54;maker-LG01-augustus-gene-1855.5
Biological Process: aldehyde biosynthetic process (GO:0046184);	4	maker-LG01-snap-gene-1726.43;snap_masked-LG06-processed-gene-97.57;maker-LG06-snap-gene-0.2;maker-LG01-augustus-gene-1834.55
Biological Process: aldehyde catabolic process (GO:0046185);	2	maker-LG03-augustus-gene-1541.34;maker-LG03-augustus-gene-704.5
Biological Process: alkene biosynthetic process (GO:0043450);	2	maker-LG06-augustus-gene-227.3;NewGene_11234
Biological Process: allantoin biosynthetic process (GO:0019428);	1	maker-LG01-snap-gene-2002.35
Biological Process: allantoin catabolic process (GO:0000256);	3	maker-LG08-snap-gene-271.8;maker-LG05-snap-gene-1149.1;maker-LG08-augustus-gene-271.7
Biological Process: allantoin metabolic process (GO:0000255);	2	maker-LG05-snap-gene-1149.1;maker-LG01-snap-gene-2002.35
Biological Process: alpha-amino acid biosynthetic process (GO:1901607);	14	augustus_masked-LG09-processed-gene-32.33;maker-LG07-snap-gene-1243.4;augustus_masked-LG02-processed-gene-1428.5;snap_masked-LG01-processed-gene-47.30;maker-LG07-snap-gene-1243.3;augustus_masked-LG09-processed-gene-83.17;maker-Contig2-snap-gene-1.68;maker-LG01-snap-gene-1746.44;maker-LG01-snap-gene-1707.74;NewGene_1015;NewGene_11306;maker-LG07-snap-gene-1226.58;maker-LG01-snap-gene-1748.19;august…
Biological Process: alpha-amino acid catabolic process (GO:1901606);	1	NewGene_1015
Biological Process: alpha-amino acid metabolic process (GO:1901605);	16	maker-LG01-snap-gene-1748.19;maker-Contig4-snap-gene-1.26;maker-LG07-snap-gene-1243.3;snap_masked-LG01-processed-gene-47.30;NewGene_11306;maker-LG07-snap-gene-1226.58;NewGene_11951;augustus_masked-LG09-processed-gene-116.35;augustus_masked-LG09-processed-gene-83.17;maker-LG07-snap-gene-1243.4;augustus_masked-LG02-processed-gene-1428.5;augustus_masked-LG09-processed-gene-32.33;maker-LG01-snap-gene…
Biological Process: alternative mRNA splicing, via spliceosome (GO:0000380);	1	NewGene_25001
Biological Process: alternative respiration (GO:0010230);	4	maker-LG02-snap-gene-1726.19;maker-LG02-snap-gene-1725.1;maker-LG07-snap-gene-1232.57;augustus_masked-LG02-processed-gene-1726.1
Biological Process: amide biosynthetic process (GO:0043604);	28	augustus_masked-LG03-processed-gene-1580.31;maker-LG01-snap-gene-1466.3;snap_masked-LG02-processed-gene-125.10;snap_masked-LG02-processed-gene-125.15;maker-LG01-snap-gene-1048.4;maker-LG07-snap-gene-1080.14;maker-LG06-snap-gene-11.7;maker-LG08-augustus-gene-1038.24;maker-LG03-augustus-gene-1571.14;NewGene_2057;maker-LG06-snap-gene-61.31;NewGene_12026;NewGene_7422;maker-Contig9-snap-gene-0.9;NewGe…
Biological Process: amide transport (GO:0042886);	89	maker-LG06-snap-gene-227.11;snap_masked-LG01-processed-gene-1740.19;maker-LG01-snap-gene-874.31;maker-LG01-augustus-gene-1700.18;snap_masked-LG08-processed-gene-25.8;maker-LG06-augustus-gene-257.29;NewGene_8487;maker-Contig35-snap-gene-0.65;maker-LG01-augustus-gene-1847.8;augustus_masked-LG08-processed-gene-705.2;maker-LG06-augustus-gene-197.18;maker-LG01-snap-gene-876.5;maker-LG06-snap-gene-234.…
Biological Process: amine biosynthetic process (GO:0009309);	2	snap_masked-LG01-processed-gene-47.30;maker-Contig2-snap-gene-1.68
Biological Process: amine catabolic process (GO:0009310);	1	maker-LG06-augustus-gene-117.19
Biological Process: amine metabolic process (GO:0009308);	18	maker-LG06-snap-gene-39.57;maker-LG06-augustus-gene-117.19;maker-LG06-augustus-gene-1101.18;NewGene_21615;augustus_masked-LG01-processed-gene-116.12;maker-LG05-augustus-gene-335.11;maker-LG01-snap-gene-1681.77;maker-LG06-augustus-gene-1101.19;snap_masked-LG01-processed-gene-47.30;snap_masked-LG01-processed-gene-1790.40;maker-LG06-augustus-gene-564.15;maker-LG05-snap-gene-335.18;snap_masked-LG01-p…
Biological Process: amino acid activation (GO:0043038);	5	maker-LG07-snap-gene-1090.27;NewGene_12026;NewGene_7426;maker-LG09-snap-gene-763.0;snap_masked-LG01-processed-gene-1788.40
Biological Process: amino acid homeostasis (GO:0080144);	3	maker-LG02-snap-gene-1768.17;maker-LG01-snap-gene-1233.14;NewGene_13223
Biological Process: amino acid transmembrane transport (GO:0003333);	32	maker-LG06-augustus-gene-322.33;maker-LG01-snap-gene-1990.4;maker-LG09-augustus-gene-548.10;maker-LG07-snap-gene-1243.4;maker-LG03-augustus-gene-1585.81;snap_masked-LG01-processed-gene-1897.28;maker-LG06-snap-gene-1234.8;maker-LG01-augustus-gene-163.6;maker-LG02-augustus-gene-739.8;maker-LG08-augustus-gene-1163.48;maker-LG01-snap-gene-1901.36;maker-LG07-snap-gene-1226.58;snap_masked-LG01-processe…
Biological Process: amino acid transport (GO:0006865);	17	maker-LG07-snap-gene-1243.3;maker-LG01-snap-gene-1048.2;maker-LG01-augustus-gene-1809.63;maker-LG01-snap-gene-1809.48;maker-LG09-augustus-gene-217.10;NewGene_9906;snap_masked-LG01-processed-gene-1540.6;snap_masked-LG01-processed-gene-1540.7;maker-LG03-augustus-gene-1585.81;maker-LG07-snap-gene-1243.4;maker-LG01-snap-gene-2028.0;maker-LG09-augustus-gene-20.19;snap_masked-LG08-processed-gene-25.8;s…
Biological Process: amino sugar catabolic process (GO:0046348);	2	maker-LG01-snap-gene-1948.19;NewGene_4845
Biological Process: amino sugar metabolic process (GO:0006040);	3	NewGene_4845;maker-LG02-snap-gene-1184.4;maker-LG01-snap-gene-1948.19
Biological Process: aminoglycan catabolic process (GO:0006026);	3	NewGene_4845;NewGene_9969;maker-LG01-snap-gene-1948.19
Biological Process: aminoglycan metabolic process (GO:0006022);	3	maker-LG01-snap-gene-1948.19;NewGene_9969;NewGene_4845
Biological Process: ammonium transmembrane transport (GO:0072488);	3	maker-LG07-snap-gene-1243.3;maker-LG07-snap-gene-1243.4;maker-LG07-snap-gene-1226.58
Biological Process: ammonium transport (GO:0015696);	3	maker-LG07-snap-gene-1243.3;maker-LG07-snap-gene-1226.58;maker-LG07-snap-gene-1243.4
Biological Process: amyloplast organization (GO:0009660);	2	NewGene_24273;NewGene_24288
Biological Process: anaerobic respiration (GO:0009061);	1	maker-LG05-augustus-gene-96.10
Biological Process: anaphase-promoting complex-dependent catabolic process (GO:0031145);	9	NewGene_17634;NewGene_9396;maker-LG03-augustus-gene-1542.29;snap_masked-LG07-processed-gene-1161.27;maker-LG08-snap-gene-397.0;maker-LG01-snap-gene-1664.15;maker-LG02-snap-gene-1810.56;maker-LG03-snap-gene-1459.20;maker-LG02-snap-gene-1805.34
Biological Process: anatomical structure arrangement (GO:0048532);	19	NewGene_17635;maker-LG01-snap-gene-637.6;snap_masked-LG08-processed-gene-1176.32;NewGene_17004;augustus_masked-LG09-processed-gene-806.3;NewGene_4588;maker-LG01-snap-gene-20.25;maker-LG01-augustus-gene-2039.68;augustus_masked-LG05-processed-gene-133.32;NewGene_4589;NewGene_3202;maker-LG06-augustus-gene-119.45;NewGene_17003;maker-LG07-snap-gene-1074.28;maker-LG09-augustus-gene-99.3;NewGene_4586;au…
Biological Process: anatomical structure development (GO:0048856);	473	NewGene_3449;NewGene_7417;maker-LG08-augustus-gene-886.9;maker-LG06-augustus-gene-79.1;maker-LG01-snap-gene-10.88;maker-LG02-snap-gene-374.2;maker-LG01-snap-gene-1746.39;maker-LG03-augustus-gene-1565.17;NewGene_10713;maker-Contig2-snap-gene-5.0;NewGene_16500;maker-LG03-augustus-gene-654.0;NewGene_11360;maker-LG02-snap-gene-42.10;NewGene_2958;NewGene_5705;NewGene_5759;NewGene_21863;maker-Contig11-…
Biological Process: anatomical structure formation involved in morphogenesis (GO:0048646);	48	maker-LG01-snap-gene-1903.10;maker-LG01-snap-gene-1810.17;maker-LG05-snap-gene-122.1;maker-LG03-augustus-gene-23.37;NewGene_7337;maker-LG07-snap-gene-1184.49;maker-LG06-augustus-gene-163.55;NewGene_5546;NewGene_4262;NewGene_4579;maker-LG09-augustus-gene-314.59;maker-LG07-augustus-gene-975.23;maker-LG05-augustus-gene-283.4;NewGene_10878;maker-LG01-augustus-gene-2039.68;maker-LG05-snap-gene-471.5;m…
Biological Process: anatomical structure homeostasis (GO:0060249);	11	maker-LG01-augustus-gene-59.45;augustus_masked-LG02-processed-gene-1485.11;NewGene_19152;snap_masked-Contig8-processed-gene-2.41;snap_masked-LG02-processed-gene-1824.26;maker-LG02-augustus-gene-1820.86;maker-LG02-augustus-gene-1749.20;maker-LG01-snap-gene-1834.41;maker-LG03-snap-gene-1563.76;maker-LG03-augustus-gene-151.62;maker-LG06-augustus-gene-30.22
Biological Process: anatomical structure maturation (GO:0071695);	19	maker-LG01-snap-gene-1861.39;NewGene_3449;maker-LG03-snap-gene-1076.2;maker-Contig4-snap-gene-1.26;maker-LG01-snap-gene-1048.2;NewGene_6773;maker-LG01-snap-gene-1836.38;NewGene_5759;snap_masked-LG06-processed-gene-120.61;augustus_masked-LG08-processed-gene-346.0;snap_masked-Contig8-processed-gene-2.41;maker-LG01-snap-gene-1872.33;maker-LG06-snap-gene-245.7;maker-LG09-augustus-gene-411.29;snap_mas…
Biological Process: anatomical structure morphogenesis (GO:0009653);	172	NewGene_24972;maker-LG01-snap-gene-1868.11;maker-LG08-augustus-gene-1171.40;maker-LG06-augustus-gene-159.44;maker-LG06-augustus-gene-21.1;NewGene_4586;maker-LG03-augustus-gene-417.0;NewGene_9578;NewGene_9020;maker-LG06-snap-gene-254.20;NewGene_8891;maker-LG06-snap-gene-1337.48;snap_masked-LG03-processed-gene-1410.6;NewGene_9626;snap_masked-LG09-processed-gene-403.2;NewGene_14344;NewGene_9236;make…
Biological Process: androecium development (GO:0048466);	21	snap_masked-LG09-processed-gene-25.17;maker-LG02-snap-gene-1573.8;maker-LG06-augustus-gene-227.4;snap_masked-LG01-processed-gene-1595.78;NewGene_5546;maker-LG06-augustus-gene-163.55;maker-LG05-augustus-gene-92.21;NewGene_2612;maker-LG03-snap-gene-1462.53;maker-LG06-augustus-gene-48.9;maker-LG02-snap-gene-1595.15;maker-LG02-snap-gene-1574.1;maker-LG02-snap-gene-1590.4;snap_masked-LG06-processed-ge…
Biological Process: androgen receptor signaling pathway (GO:0030521);	4	maker-LG01-augustus-gene-1834.55;NewGene_21157;snap_masked-LG06-processed-gene-97.57;maker-LG01-snap-gene-1726.43
Biological Process: angiogenesis (GO:0001525);	1	NewGene_4579
Biological Process: animal organ development (GO:0048513);	21	maker-LG06-snap-gene-350.43;maker-LG02-augustus-gene-1757.37;maker-LG03-snap-gene-1563.76;snap_masked-LG01-processed-gene-1657.13;maker-LG06-augustus-gene-30.22;maker-LG08-augustus-gene-25.17;maker-LG01-snap-gene-1888.30;snap_masked-LG05-processed-gene-1305.0;NewGene_21487;maker-LG09-augustus-gene-58.50;maker-LG02-augustus-gene-1688.17;snap_masked-LG01-processed-gene-1645.30;NewGene_7203;maker-LG…
Biological Process: animal organ formation (GO:0048645);	3	maker-LG02-augustus-gene-1757.37;NewGene_7337;maker-LG05-snap-gene-122.1
Biological Process: animal organ morphogenesis (GO:0009887);	12	snap_masked-LG05-processed-gene-1305.0;maker-LG01-snap-gene-1888.30;maker-LG01-augustus-gene-59.45;maker-LG01-snap-gene-1834.41;maker-LG05-snap-gene-122.1;NewGene_7337;maker-LG03-snap-gene-1563.76;maker-LG02-augustus-gene-1757.37;maker-LG06-snap-gene-350.43;NewGene_9626;maker-LG01-snap-gene-1881.29;maker-LG06-augustus-gene-30.22
Biological Process: anion homeostasis (GO:0055081);	6	maker-LG02-snap-gene-1768.17;maker-LG01-snap-gene-1233.14;maker-LG08-snap-gene-451.6;augustus_masked-LG06-processed-gene-520.9;NewGene_13223;maker-LG06-snap-gene-428.68
Biological Process: anion transmembrane transport (GO:0098656);	19	maker-LG05-snap-gene-397.4;snap_masked-LG01-processed-gene-1901.23;snap_masked-LG08-processed-gene-25.8;maker-LG07-snap-gene-1226.58;maker-LG06-snap-gene-56.106;maker-LG03-augustus-gene-1585.81;maker-LG07-snap-gene-1243.4;NewGene_3309;NewGene_3029;maker-LG01-snap-gene-1731.6;snap_masked-LG01-processed-gene-1540.7;maker-LG01-augustus-gene-2022.1;snap_masked-LG01-processed-gene-1540.6;maker-LG03-au…
Biological Process: anion transport (GO:0006820);	43	maker-LG07-snap-gene-1243.3;maker-LG01-snap-gene-359.6;maker-LG03-snap-gene-1294.8;NewGene_4270;maker-LG06-snap-gene-499.12;maker-LG01-augustus-gene-1871.35;maker-LG05-augustus-gene-1337.53;NewGene_17687;maker-LG03-augustus-gene-1481.16;snap_masked-LG01-processed-gene-1581.31;maker-LG07-snap-gene-1243.4;snap_masked-LG01-processed-gene-1900.16;maker-LG06-snap-gene-169.24;maker-LG03-augustus-gene-1…
Biological Process: anisotropic cell growth (GO:0051211);	2	maker-LG03-augustus-gene-417.0;maker-LG03-snap-gene-417.3
Biological Process: anterior/posterior axis specification (GO:0009948);	2	NewGene_9626;snap_masked-LG05-processed-gene-1305.0
Biological Process: anterior/posterior axis specification, embryo (GO:0008595);	2	NewGene_9626;snap_masked-LG05-processed-gene-1305.0
Biological Process: anterior/posterior axis specification, follicular epithelium (GO:0030714);	2	snap_masked-LG05-processed-gene-1305.0;NewGene_9626
Biological Process: anterior/posterior pattern specification (GO:0009952);	2	NewGene_9626;snap_masked-LG05-processed-gene-1305.0
Biological Process: anterograde axonal transport (GO:0008089);	1	maker-LG01-augustus-gene-1859.46
Biological Process: anther dehiscence (GO:0009901);	4	maker-LG03-augustus-gene-417.0;maker-LG03-snap-gene-417.3;snap_masked-LG01-processed-gene-1595.78;maker-LG03-augustus-gene-27.12
Biological Process: anther development (GO:0048653);	15	maker-LG03-snap-gene-1462.53;NewGene_2612;maker-LG05-augustus-gene-92.21;maker-LG03-augustus-gene-417.0;maker-LG02-snap-gene-1573.8;maker-LG02-snap-gene-1595.15;maker-LG02-snap-gene-1590.4;maker-LG02-snap-gene-1574.1;snap_masked-LG01-processed-gene-1595.78;NewGene_10068;maker-LG01-snap-gene-1525.15;maker-LG06-augustus-gene-227.4;NewGene_2594;maker-LG06-augustus-gene-163.55;maker-LG03-snap-gene-41…
Biological Process: anther wall tapetum development (GO:0048658);	8	NewGene_2594;maker-LG08-augustus-gene-1043.8;NewGene_2612;maker-LG02-snap-gene-1595.15;maker-LG02-snap-gene-1574.1;maker-LG02-snap-gene-1590.4;snap_masked-Contig9-processed-gene-0.35;maker-LG02-snap-gene-1573.8
Biological Process: anthocyanin accumulation in tissues in response to UV light (GO:0043481);	3	maker-LG06-augustus-gene-98.30;maker-LG06-snap-gene-98.6;maker-LG03-snap-gene-1487.72
Biological Process: anthocyanin-containing compound biosynthetic process (GO:0009718);	6	NewGene_15949;maker-LG02-snap-gene-1764.36;NewGene_11306;NewGene_9407;maker-LG07-snap-gene-480.0;maker-LG01-snap-gene-1828.49
Biological Process: anthocyanin-containing compound metabolic process (GO:0046283);	8	maker-LG01-augustus-gene-1822.29;NewGene_15949;NewGene_9407;maker-LG02-snap-gene-1764.36;NewGene_11306;maker-LG03-augustus-gene-1542.27;maker-LG01-augustus-gene-1823.33;maker-LG07-snap-gene-480.0
Biological Process: antibiotic biosynthetic process (GO:0017000);	4	snap_masked-LG06-processed-gene-97.57;maker-LG01-augustus-gene-1834.55;maker-LG01-snap-gene-1726.43;maker-LG09-snap-gene-30.82
Biological Process: antibiotic catabolic process (GO:0017001);	1	maker-LG06-augustus-gene-1330.57
Biological Process: antibiotic metabolic process (GO:0016999);	9	maker-LG06-augustus-gene-1330.57;maker-LG09-snap-gene-30.82;maker-LG01-snap-gene-1726.43;maker-LG01-snap-gene-1692.58;maker-LG08-snap-gene-129.8;NewGene_26236;snap_masked-LG06-processed-gene-97.57;maker-LG01-augustus-gene-1834.55;NewGene_26237
Biological Process: antigen processing and presentation (GO:0019882);	7	snap_masked-LG01-processed-gene-1979.48;NewGene_20592;maker-LG02-augustus-gene-1688.17;snap_masked-LG01-processed-gene-1979.57;maker-Contig5-augustus-gene-5.2;maker-LG01-augustus-gene-1859.46;NewGene_3383
Biological Process: antigen processing and presentation of exogenous antigen (GO:0019884);	6	NewGene_20592;snap_masked-LG01-processed-gene-1979.48;snap_masked-LG01-processed-gene-1979.57;maker-Contig5-augustus-gene-5.2;maker-LG01-augustus-gene-1859.46;NewGene_3383
Biological Process: antigen processing and presentation of exogenous peptide antigen (GO:0002478);	6	snap_masked-LG01-processed-gene-1979.48;NewGene_20592;maker-Contig5-augustus-gene-5.2;snap_masked-LG01-processed-gene-1979.57;maker-LG01-augustus-gene-1859.46;NewGene_3383
Biological Process: antigen processing and presentation of exogenous peptide antigen via MHC class II (GO:0019886);	6	snap_masked-LG01-processed-gene-1979.57;maker-Contig5-augustus-gene-5.2;maker-LG01-augustus-gene-1859.46;NewGene_3383;snap_masked-LG01-processed-gene-1979.48;NewGene_20592
Biological Process: antigen processing and presentation of peptide antigen (GO:0048002);	7	snap_masked-LG01-processed-gene-1979.48;NewGene_20592;NewGene_3383;maker-LG02-augustus-gene-1688.17;snap_masked-LG01-processed-gene-1979.57;maker-LG01-augustus-gene-1859.46;maker-Contig5-augustus-gene-5.2
Biological Process: antigen processing and presentation of peptide antigen via MHC class I (GO:0002474);	1	maker-LG02-augustus-gene-1688.17
Biological Process: antigen processing and presentation of peptide antigen via MHC class II (GO:0002495);	6	snap_masked-LG01-processed-gene-1979.57;maker-Contig5-augustus-gene-5.2;maker-LG01-augustus-gene-1859.46;NewGene_3383;NewGene_20592;snap_masked-LG01-processed-gene-1979.48
Biological Process: antigen processing and presentation of peptide or polysaccharide antigen via MHC class II (GO:0002504);	6	NewGene_3383;snap_masked-LG01-processed-gene-1979.57;maker-LG01-augustus-gene-1859.46;maker-Contig5-augustus-gene-5.2;NewGene_20592;snap_masked-LG01-processed-gene-1979.48
Biological Process: antigen receptor-mediated signaling pathway (GO:0050851);	1	snap_masked-LG01-processed-gene-1657.13
Biological Process: antisense RNA metabolic process (GO:0042868);	1	NewGene_4088
Biological Process: apical junction assembly (GO:0043297);	2	snap_masked-LG05-processed-gene-1305.0;NewGene_9626
Biological Process: apocarotenoid biosynthetic process (GO:0043289);	3	maker-Contig6-augustus-gene-5.10;snap_masked-LG02-processed-gene-1790.48;maker-LG06-augustus-gene-78.54
Biological Process: apocarotenoid metabolic process (GO:0043288);	3	snap_masked-LG02-processed-gene-1790.48;maker-LG06-augustus-gene-78.54;maker-Contig6-augustus-gene-5.10
Biological Process: apoptotic mitochondrial changes (GO:0008637);	1	maker-LG01-augustus-gene-1714.22
Biological Process: apoptotic process (GO:0006915);	8	maker-LG01-snap-gene-1883.22;maker-LG01-augustus-gene-1898.32;maker-LG08-augustus-gene-25.17;maker-LG01-snap-gene-1855.26;snap_masked-Contig8-processed-gene-2.41;snap_masked-LG02-processed-gene-45.8;maker-LG02-augustus-gene-1688.17;maker-LG01-augustus-gene-1714.22
Biological Process: apoptotic process involved in development (GO:1902742);	1	maker-LG01-snap-gene-1883.22
Biological Process: apoptotic signaling pathway (GO:0097190);	6	maker-LG01-augustus-gene-1898.32;maker-LG02-augustus-gene-1688.17;maker-LG01-augustus-gene-1714.22;maker-LG01-snap-gene-1855.26;snap_masked-LG02-processed-gene-45.8;snap_masked-Contig8-processed-gene-2.41
Biological Process: appendage development (GO:0048736);	6	NewGene_9626;maker-LG05-snap-gene-122.1;NewGene_7337;maker-LG02-augustus-gene-1757.37;maker-LG08-snap-gene-1123.36;snap_masked-LG05-processed-gene-1305.0
Biological Process: appendage morphogenesis (GO:0035107);	6	maker-LG08-snap-gene-1123.36;snap_masked-LG05-processed-gene-1305.0;NewGene_7337;maker-LG05-snap-gene-122.1;maker-LG02-augustus-gene-1757.37;NewGene_9626
Biological Process: arabinan catabolic process (GO:0031222);	2	NewGene_20934;NewGene_5099
Biological Process: arachidonic acid secretion (GO:0050482);	3	maker-LG08-snap-gene-1012.49;maker-LG08-snap-gene-1145.0;maker-LG09-augustus-gene-115.26
Biological Process: arbuscular mycorrhizal association (GO:0036377);	2	maker-LG03-augustus-gene-1385.10;maker-LG05-snap-gene-1336.7
Biological Process: arginine biosynthetic process (GO:0006526);	4	augustus_masked-LG09-processed-gene-32.33;augustus_masked-LG01-processed-gene-890.2;maker-LG03-snap-gene-1336.9;NewGene_5745
Biological Process: arginine biosynthetic process via ornithine (GO:0042450);	2	NewGene_12216;augustus_masked-LG09-processed-gene-32.33
Biological Process: arginine metabolic process (GO:0006525);	4	maker-LG06-snap-gene-102.0;augustus_masked-LG09-processed-gene-32.33;maker-LG03-snap-gene-1573.4;maker-LG03-augustus-gene-1572.50
Biological Process: arginine transmembrane transport (GO:1903826);	3	maker-LG07-snap-gene-1243.4;maker-LG07-snap-gene-1226.58;maker-LG07-snap-gene-1243.3
Biological Process: arginine transport (GO:0015809);	4	maker-LG07-snap-gene-1243.3;snap_masked-LG01-processed-gene-1901.23;maker-LG07-snap-gene-1226.58;maker-LG07-snap-gene-1243.4
Biological Process: arginyl-tRNA aminoacylation (GO:0006420);	5	NewGene_3522;NewGene_21427;maker-LG03-augustus-gene-61.6;maker-LG03-augustus-gene-62.51;NewGene_3521
Biological Process: aromatic amino acid family biosynthetic process (GO:0009073);	17	snap_masked-LG07-processed-gene-1207.7;snap_masked-LG01-processed-gene-47.30;maker-LG07-snap-gene-1212.4;maker-LG03-snap-gene-1560.81;maker-LG06-snap-gene-344.30;NewGene_9741;maker-LG03-augustus-gene-1558.43;maker-LG06-augustus-gene-19.82;NewGene_4437;maker-LG09-snap-gene-35.58;maker-LG01-snap-gene-1843.11;NewGene_11074;NewGene_5539;NewGene_9740;maker-LG01-snap-gene-1888.35;maker-LG01-snap-gene-1…
Biological Process: aromatic amino acid family biosynthetic process, prephenate pathway (GO:0009095);	1	maker-LG03-augustus-gene-1583.47
Biological Process: aromatic amino acid family metabolic process (GO:0009072);	7	maker-LG09-snap-gene-311.5;NewGene_5345;maker-LG09-augustus-gene-311.1;snap_masked-LG01-processed-gene-47.30;NewGene_22023;NewGene_5347;maker-Contig2-snap-gene-1.68
Biological Process: aromatic amino acid transport (GO:0015801);	2	snap_masked-LG01-processed-gene-1540.7;snap_masked-LG01-processed-gene-1540.6
Biological Process: aromatic compound biosynthetic process (GO:0019438);	109	snap_masked-LG08-processed-gene-1130.70;maker-LG05-snap-gene-1105.5;maker-LG05-snap-gene-202.3;augustus_masked-LG02-processed-gene-826.2;maker-LG01-snap-gene-1814.20;maker-LG08-augustus-gene-1186.39;augustus_masked-LG02-processed-gene-1485.11;maker-LG07-snap-gene-1141.17;snap_masked-LG01-processed-gene-1984.14;augustus_masked-LG06-processed-gene-35.10;maker-LG09-augustus-gene-51.3;NewGene_1194;ma…
Biological Process: aromatic compound catabolic process (GO:0019439);	37	maker-LG01-snap-gene-1486.9;NewGene_5683;maker-LG08-snap-gene-14.1;maker-LG08-augustus-gene-15.0;maker-LG03-augustus-gene-701.12;augustus_masked-LG02-processed-gene-1485.11;NewGene_4699;maker-LG03-augustus-gene-23.37;maker-LG01-augustus-gene-1692.6;maker-LG02-augustus-gene-1820.86;maker-LG08-snap-gene-1135.23;augustus_masked-LG09-processed-gene-806.3;snap_masked-LG06-processed-gene-34.17;maker-LG…
Biological Process: ascorbate glutathione cycle (GO:0033355);	1	maker-LG06-augustus-gene-1330.57
Biological Process: ascospore formation (GO:0030437);	6	maker-LG09-snap-gene-806.14;NewGene_4262;NewGene_4270;maker-LG05-snap-gene-471.5;NewGene_4260;maker-LG05-augustus-gene-283.4
Biological Process: ascospore-type prospore assembly (GO:0031321);	6	maker-LG05-snap-gene-471.5;NewGene_4260;maker-LG05-augustus-gene-283.4;NewGene_4270;NewGene_4262;maker-LG09-snap-gene-806.14
Biological Process: ascospore-type prospore-specific spindle pole body remodeling (GO:0031322);	6	maker-LG05-augustus-gene-283.4;NewGene_4260;maker-LG05-snap-gene-471.5;NewGene_4270;NewGene_4262;maker-LG09-snap-gene-806.14
Biological Process: asparagine biosynthetic process (GO:0006529);	5	maker-LG02-snap-gene-1819.22;maker-LG02-snap-gene-1823.24;maker-LG08-augustus-gene-1146.53;maker-LG03-snap-gene-700.3;maker-LG05-snap-gene-135.14
Biological Process: asparaginyl-tRNA aminoacylation (GO:0006421);	2	maker-LG07-snap-gene-1166.67;maker-LG06-snap-gene-57.16
Biological Process: aspartate family amino acid biosynthetic process (GO:0009067);	4	maker-LG01-snap-gene-1707.74;maker-LG01-snap-gene-1746.44;maker-LG07-snap-gene-265.18;maker-LG01-snap-gene-1748.19
Biological Process: aspartate family amino acid catabolic process (GO:0009068);	1	NewGene_1015
Biological Process: aspartate family amino acid metabolic process (GO:0009066);	4	maker-LG01-snap-gene-1748.19;maker-LG01-snap-gene-1746.44;maker-LG01-snap-gene-1707.74;NewGene_1015
Biological Process: aspartyl-tRNA aminoacylation (GO:0006422);	1	maker-LG02-augustus-gene-271.6
Biological Process: assembly of actomyosin apparatus involved in cytokinesis (GO:0000912);	1	maker-LG03-snap-gene-48.45
Biological Process: assembly of actomyosin apparatus involved in mitotic cytokinesis (GO:1902407);	1	maker-LG03-snap-gene-48.45
Biological Process: assembly of large subunit precursor of preribosome (GO:1902626);	3	snap_masked-LG01-processed-gene-709.17;maker-LG08-augustus-gene-1038.24;maker-LG01-snap-gene-1466.3
Biological Process: astrocyte development (GO:0014002);	1	maker-LG08-augustus-gene-25.17
Biological Process: astrocyte differentiation (GO:0048708);	1	maker-LG08-augustus-gene-25.17
Biological Process: asymmetric cell division (GO:0008356);	13	snap_masked-LG01-processed-gene-7.30;snap_masked-Contig10-processed-gene-4.34;maker-LG09-augustus-gene-35.48;maker-LG01-snap-gene-1606.18;maker-LG01-snap-gene-1666.29;maker-LG05-snap-gene-135.11;snap_masked-LG05-processed-gene-227.27;maker-LG01-snap-gene-1677.53;maker-LG01-snap-gene-858.1;maker-LG05-snap-gene-122.1;NewGene_7337;maker-LG02-augustus-gene-1757.37;maker-LG01-snap-gene-857.20
Biological Process: atrial septum development (GO:0003283);	4	maker-LG01-augustus-gene-59.45;maker-LG03-snap-gene-1563.76;maker-LG01-snap-gene-1834.41;maker-LG06-augustus-gene-30.22
Biological Process: attachment of GPI anchor to protein (GO:0016255);	6	maker-LG06-snap-gene-283.23;maker-LG06-augustus-gene-35.40;maker-LG06-augustus-gene-38.8;maker-LG06-snap-gene-282.1;maker-LG05-snap-gene-387.3;augustus_masked-LG03-processed-gene-69.12
Biological Process: attachment of mitotic spindle microtubules to kinetochore (GO:0051315);	6	maker-LG01-augustus-gene-1694.30;maker-LG07-augustus-gene-1234.71;snap_masked-LG09-processed-gene-19.40;maker-LG01-augustus-gene-1694.33;maker-LG01-augustus-gene-1694.32;maker-Contig5-augustus-gene-5.2
Biological Process: attachment of spindle microtubules to kinetochore (GO:0008608);	5	maker-LG08-augustus-gene-1153.64;maker-Contig5-augustus-gene-5.2;NewGene_25679;snap_masked-Contig8-processed-gene-2.41;maker-LG02-augustus-gene-1826.53
Biological Process: attachment of spindle microtubules to kinetochore involved in meiotic chromosome segregation (GO:0051316);	2	snap_masked-Contig8-processed-gene-2.41;NewGene_25679
Biological Process: autophagosome assembly (GO:0000045);	20	maker-LG06-augustus-gene-301.49;snap_masked-LG01-processed-gene-1684.5;NewGene_11188;maker-LG06-augustus-gene-312.17;maker-LG02-augustus-gene-203.0;maker-LG01-snap-gene-1821.4;maker-LG01-snap-gene-539.2;maker-LG02-snap-gene-1831.9;maker-LG03-augustus-gene-1422.8;NewGene_11753;maker-LG08-snap-gene-949.7;maker-LG09-augustus-gene-883.1;maker-LG09-augustus-gene-883.2;augustus_masked-LG03-processed-ge…
Biological Process: autophagosome maturation (GO:0097352);	1	NewGene_25057
Biological Process: autophagosome organization (GO:1905037);	12	NewGene_11753;maker-LG08-snap-gene-949.7;maker-LG09-augustus-gene-883.1;maker-LG01-snap-gene-1821.4;maker-LG02-augustus-gene-203.0;maker-LG01-augustus-gene-1675.29;snap_masked-LG09-processed-gene-883.22;augustus_masked-LG03-processed-gene-1543.46;maker-LG09-augustus-gene-883.2;maker-LG06-augustus-gene-301.49;maker-LG06-snap-gene-1143.3;snap_masked-LG01-processed-gene-1684.5
Biological Process: autophagy (GO:0006914);	36	maker-LG02-augustus-gene-203.0;maker-LG01-snap-gene-1821.4;NewGene_4826;maker-LG01-snap-gene-1983.31;maker-LG06-augustus-gene-252.18;NewGene_11753;maker-LG09-augustus-gene-883.1;maker-LG09-augustus-gene-883.2;maker-LG01-augustus-gene-1985.69;maker-LG06-snap-gene-1143.3;NewGene_7471;maker-LG01-augustus-gene-1675.29;maker-LG06-augustus-gene-17.0;NewGene_24055;NewGene_25641;maker-LG05-augustus-gene-…
Biological Process: autophagy of mitochondrion (GO:0000422);	8	maker-LG08-snap-gene-949.7;maker-LG02-snap-gene-1831.9;snap_masked-LG02-processed-gene-1668.9;maker-LG01-snap-gene-1821.4;maker-LG02-augustus-gene-203.0;maker-LG06-augustus-gene-312.17;augustus_masked-LG03-processed-gene-1543.46;maker-LG06-augustus-gene-301.49
Biological Process: autophagy of nucleus (GO:0044804);	5	augustus_masked-LG03-processed-gene-1543.46;maker-LG02-snap-gene-1831.9;maker-LG01-snap-gene-1821.4;maker-LG02-augustus-gene-203.0;maker-LG08-snap-gene-949.7
Biological Process: autophagy of peroxisome (GO:0030242);	2	maker-LG02-snap-gene-1831.9;maker-LG01-snap-gene-539.2
Biological Process: auxin biosynthetic process (GO:0009851);	2	snap_masked-LG03-processed-gene-47.43;maker-LG03-snap-gene-48.31
Biological Process: auxin efflux (GO:0010315);	5	maker-LG03-augustus-gene-1561.38;maker-LG01-snap-gene-1810.17;maker-LG05-augustus-gene-373.16;maker-LG01-snap-gene-1811.35;maker-LG01-snap-gene-20.25
Biological Process: auxin homeostasis (GO:0010252);	12	maker-LG01-snap-gene-1810.17;maker-LG03-augustus-gene-1561.38;maker-LG07-snap-gene-967.0;maker-LG06-augustus-gene-119.45;maker-LG01-augustus-gene-1855.5;maker-LG07-snap-gene-1184.49;maker-LG09-augustus-gene-357.2;maker-LG09-snap-gene-358.1;maker-LG03-augustus-gene-1389.5;maker-LG01-snap-gene-20.25;maker-LG09-augustus-gene-31.19;maker-LG01-snap-gene-1811.35
Biological Process: auxin influx (GO:0060919);	1	maker-LG01-snap-gene-1048.2
Biological Process: auxin metabolic process (GO:0009850);	8	NewGene_2826;snap_masked-LG01-processed-gene-1790.40;maker-LG06-augustus-gene-564.15;maker-LG03-snap-gene-48.31;augustus_masked-LG03-processed-gene-1569.63;snap_masked-LG03-processed-gene-47.43;maker-LG06-snap-gene-39.57;maker-LG09-snap-gene-24.32
Biological Process: auxin polar transport (GO:0009926);	12	maker-LG01-snap-gene-20.25;maker-LG01-augustus-gene-2039.68;NewGene_10878;maker-LG01-snap-gene-1811.35;NewGene_10879;NewGene_10894;NewGene_11234;maker-LG06-augustus-gene-310.16;maker-LG07-snap-gene-1074.28;maker-LG03-augustus-gene-1561.38;maker-LG01-snap-gene-1048.2;snap_masked-LG06-processed-gene-352.32
Biological Process: auxin transport (GO:0060918);	12	maker-LG09-snap-gene-35.52;maker-LG01-snap-gene-1048.2;snap_masked-LG06-processed-gene-352.32;maker-LG05-augustus-gene-373.16;maker-LG01-snap-gene-1810.17;NewGene_11234;maker-LG06-augustus-gene-310.16;maker-LG07-snap-gene-1074.28;NewGene_10894;maker-LG01-augustus-gene-2039.68;NewGene_10878;maker-LG01-snap-gene-20.25
Biological Process: auxin-activated signaling pathway (GO:0009734);	86	maker-LG09-snap-gene-197.15;maker-LG07-augustus-gene-1224.76;maker-Contig3-snap-gene-2.43;maker-LG01-snap-gene-1729.51;maker-LG08-augustus-gene-1006.7;NewGene_17711;maker-LG06-augustus-gene-48.9;maker-Contig14-snap-gene-1.22;maker-LG07-snap-gene-1229.20;maker-LG01-snap-gene-1820.56;snap_masked-LG03-processed-gene-32.9;maker-LG01-snap-gene-1809.56;NewGene_5619;maker-LG02-snap-gene-262.1;maker-LG07…
Biological Process: axillary shoot meristem initiation (GO:0090506);	2	maker-LG06-augustus-gene-119.45;augustus_masked-LG06-processed-gene-520.9
Biological Process: axis specification (GO:0009798);	13	maker-LG01-augustus-gene-2039.68;NewGene_9626;augustus_masked-LG01-processed-gene-1819.75;maker-LG09-augustus-gene-123.62;maker-LG02-snap-gene-42.10;maker-LG01-snap-gene-1488.4;NewGene_21481;maker-LG07-augustus-gene-1133.1;maker-LG01-snap-gene-1477.4;maker-LG08-augustus-gene-886.9;maker-LG01-snap-gene-637.6;snap_masked-LG05-processed-gene-1305.0;snap_masked-LG06-processed-gene-285.2
Biological Process: axo-dendritic transport (GO:0008088);	1	maker-LG01-augustus-gene-1859.46
Biological Process: axon development (GO:0061564);	6	NewGene_9873;maker-LG08-snap-gene-1123.36;maker-LG01-snap-gene-560.1;maker-Contig35-snap-gene-0.65;maker-LG01-augustus-gene-1847.8;NewGene_9712
Biological Process: axon ensheathment (GO:0008366);	1	snap_masked-LG01-processed-gene-1657.13
Biological Process: axon guidance (GO:0007411);	1	maker-LG08-snap-gene-1123.36
Biological Process: axonal transport (GO:0098930);	1	maker-LG01-augustus-gene-1859.46
Biological Process: axonemal dynein complex assembly (GO:0070286);	5	maker-LG01-snap-gene-1881.29;maker-LG06-augustus-gene-993.8;maker-LG06-snap-gene-350.43;NewGene_21561;maker-LG01-snap-gene-1888.30
Biological Process: axonemal microtubule depolymerization (GO:0060404);	1	NewGene_5607
Biological Process: axoneme assembly (GO:0035082);	8	maker-LG01-snap-gene-1888.30;snap_masked-Contig9-processed-gene-4.47;maker-LG08-augustus-gene-1049.2;maker-LG05-snap-gene-227.0;maker-LG06-augustus-gene-993.8;NewGene_21561;maker-LG06-snap-gene-350.43;maker-LG01-snap-gene-1881.29
Biological Process: axonogenesis (GO:0007409);	6	maker-LG01-snap-gene-560.1;NewGene_9873;maker-LG08-snap-gene-1123.36;maker-Contig35-snap-gene-0.65;NewGene_9712;maker-LG01-augustus-gene-1847.8
Biological Process: azole transmembrane transport (GO:0045117);	3	maker-LG07-snap-gene-1243.3;maker-LG07-snap-gene-1243.4;maker-LG07-snap-gene-1226.58
Biological Process: barbed-end actin filament capping (GO:0051016);	3	NewGene_12300;maker-LG07-snap-gene-894.33;maker-LG01-snap-gene-1919.32
Biological Process: basal protein localization (GO:0045175);	2	snap_masked-LG05-processed-gene-1305.0;NewGene_9626
Biological Process: base conversion or substitution editing (GO:0016553);	1	snap_masked-LG01-processed-gene-1997.21
Biological Process: base-excision repair (GO:0006284);	24	maker-LG05-snap-gene-28.82;maker-LG08-snap-gene-1138.88;maker-LG01-augustus-gene-60.28;maker-LG01-augustus-gene-2023.12;maker-LG01-snap-gene-1469.18;maker-LG02-snap-gene-11.24;NewGene_12212;maker-LG06-augustus-gene-566.0;NewGene_8607;NewGene_11625;snap_masked-LG06-processed-gene-495.6;maker-LG06-augustus-gene-229.16;NewGene_11626;maker-LG01-snap-gene-1470.10;maker-LG05-augustus-gene-121.45;NewGen…
Biological Process: base-excision repair, AP site formation (GO:0006285);	1	maker-LG03-snap-gene-1578.37
Biological Process: basic amino acid transmembrane transport (GO:1990822);	4	maker-LG07-snap-gene-1243.4;maker-LG07-snap-gene-1226.58;snap_masked-LG01-processed-gene-1901.23;maker-LG07-snap-gene-1243.3
Biological Process: basic amino acid transport (GO:0015802);	4	maker-LG07-snap-gene-1243.3;snap_masked-LG01-processed-gene-1901.23;maker-LG07-snap-gene-1226.58;maker-LG07-snap-gene-1243.4
Biological Process: basipetal auxin transport (GO:0010540);	2	snap_masked-LG06-processed-gene-352.32;maker-LG07-snap-gene-1074.28
Biological Process: behavior (GO:0007610);	11	snap_masked-LG01-processed-gene-1822.37;NewGene_9626;NewGene_5533;maker-LG02-augustus-gene-1757.37;maker-LG01-snap-gene-1883.22;maker-LG05-snap-gene-122.1;NewGene_7337;maker-LG08-augustus-gene-1130.28;maker-LG09-augustus-gene-1109.14;maker-Contig4-augustus-gene-4.6;snap_masked-LG05-processed-gene-1305.0
Biological Process: benzene-containing compound metabolic process (GO:0042537);	1	maker-LG03-augustus-gene-701.12
Biological Process: beta-glucan biosynthetic process (GO:0051274);	9	maker-LG06-augustus-gene-59.13;snap_masked-LG02-processed-gene-1625.6;maker-LG06-snap-gene-164.21;maker-LG03-snap-gene-417.3;maker-LG05-augustus-gene-611.11;snap_masked-LG06-processed-gene-1145.3;maker-LG06-snap-gene-245.7;maker-LG03-augustus-gene-417.0;maker-LG06-snap-gene-229.12
Biological Process: beta-glucan metabolic process (GO:0051273);	9	maker-LG03-snap-gene-417.3;snap_masked-LG02-processed-gene-1625.6;maker-LG06-augustus-gene-59.13;maker-LG06-snap-gene-164.21;maker-LG03-augustus-gene-417.0;maker-LG06-snap-gene-229.12;maker-LG06-snap-gene-245.7;snap_masked-LG06-processed-gene-1145.3;maker-LG05-augustus-gene-611.11
Biological Process: beta-glucoside metabolic process (GO:1901804);	1	maker-LG08-snap-gene-129.8
Biological Process: binding of sperm to zona pellucida (GO:0007339);	1	maker-LG06-augustus-gene-226.40
Biological Process: biological adhesion (GO:0022610);	1	NewGene_25939
Biological Process: biological regulation (GO:0065007);	1191	maker-LG05-snap-gene-1330.18;NewGene_4589;maker-LG07-snap-gene-1170.55;maker-LG03-augustus-gene-102.27;snap_masked-LG09-processed-gene-25.17;maker-LG01-snap-gene-1942.31;maker-LG03-augustus-gene-151.62;maker-LG07-snap-gene-1225.37;NewGene_5324;maker-LG01-snap-gene-1521.2;maker-LG09-augustus-gene-831.3;augustus_masked-LG01-processed-gene-410.4;NewGene_11804;NewGene_11485;maker-LG05-augustus-gene-5…
Biological Process: biological_process (GO:0008150);	2214	NewGene_5583;maker-LG01-augustus-gene-1767.25;maker-LG05-snap-gene-1394.11;maker-LG07-snap-gene-752.4;maker-LG05-snap-gene-1356.23;maker-LG01-snap-gene-1757.61;maker-LG05-augustus-gene-1303.5;augustus_masked-LG05-processed-gene-687.0;snap_masked-LG01-processed-gene-1753.33;maker-LG07-snap-gene-56.9;snap_masked-LG06-processed-gene-34.17;NewGene_9464;maker-LG01-augustus-gene-1745.23;augustus_masked…
Biological Process: biosynthetic process (GO:0009058);	347	NewGene_7422;maker-LG06-snap-gene-61.31;snap_masked-LG01-processed-gene-1680.1;maker-LG03-augustus-gene-417.0;NewGene_19152;maker-LG02-snap-gene-1764.36;maker-LG09-augustus-gene-115.28;maker-LG09-snap-gene-30.82;maker-LG02-snap-gene-1765.19;snap_masked-LG02-processed-gene-125.15;NewGene_6013;snap_masked-LG01-processed-gene-1981.32;snap_masked-LG03-processed-gene-1565.4;maker-LG06-augustus-gene-12…
Biological Process: biotin biosynthetic process (GO:0009102);	2	maker-LG06-augustus-gene-56.54;maker-LG09-augustus-gene-953.0
Biological Process: blastocyst development (GO:0001824);	2	snap_masked-Contig8-processed-gene-2.41;maker-LG03-augustus-gene-23.37
Biological Process: blastocyst formation (GO:0001825);	1	maker-LG03-augustus-gene-23.37
Biological Process: blastocyst growth (GO:0001832);	1	snap_masked-Contig8-processed-gene-2.41
Biological Process: blastoderm segmentation (GO:0007350);	2	NewGene_9626;snap_masked-LG05-processed-gene-1305.0
Biological Process: blood vessel development (GO:0001568);	2	snap_masked-LG01-processed-gene-1645.30;NewGene_4579
Biological Process: blood vessel morphogenesis (GO:0048514);	2	NewGene_4579;snap_masked-LG01-processed-gene-1645.30
Biological Process: blue light signaling pathway (GO:0009785);	3	snap_masked-LG02-processed-gene-1774.5;snap_masked-Contig27-processed-gene-1.42;NewGene_13683
Biological Process: borate transport (GO:0046713);	3	maker-LG01-augustus-gene-128.4;augustus_masked-LG01-processed-gene-58.14;snap_masked-LG01-processed-gene-1828.20
Biological Process: box C/D snoRNA 3'-end processing (GO:0000494);	1	NewGene_9686
Biological Process: box C/D snoRNP assembly (GO:0000492);	1	maker-LG08-augustus-gene-236.7
Biological Process: box H/ACA snoRNP assembly (GO:0000493);	1	NewGene_7475
Biological Process: brain development (GO:0007420);	5	snap_masked-Contig8-processed-gene-2.41;NewGene_7203;maker-LG01-snap-gene-1855.26;maker-LG02-augustus-gene-1688.17;maker-LG08-augustus-gene-25.17
Biological Process: branched-chain amino acid biosynthetic process (GO:0009082);	17	maker-LG09-augustus-gene-297.7;NewGene_5661;NewGene_19586;maker-LG05-augustus-gene-163.0;NewGene_8134;maker-LG01-augustus-gene-1866.18;maker-LG02-snap-gene-1596.28;maker-LG09-augustus-gene-300.2;maker-LG06-snap-gene-584.6;maker-Contig17-snap-gene-2.70;NewGene_25892;snap_masked-LG09-processed-gene-482.1;maker-LG02-snap-gene-1433.4;NewGene_6687;NewGene_4118;maker-LG01-snap-gene-1866.9;maker-LG09-au…
Biological Process: branched-chain amino acid catabolic process (GO:0009083);	1	NewGene_11684
Biological Process: branched-chain amino acid metabolic process (GO:0009081);	3	maker-LG09-augustus-gene-297.7;maker-LG09-augustus-gene-300.2;maker-LG09-augustus-gene-298.1
Biological Process: brassinosteroid biosynthetic process (GO:0016132);	12	maker-LG02-snap-gene-1831.1;maker-LG08-augustus-gene-1124.18;maker-Contig2-snap-gene-0.39;snap_masked-LG09-processed-gene-25.17;maker-LG06-snap-gene-39.67;maker-LG07-snap-gene-1222.16;maker-LG01-augustus-gene-1765.61;maker-Contig21-snap-gene-1.56;snap_masked-LG01-processed-gene-990.29;maker-LG06-snap-gene-341.29;NewGene_6203;maker-LG06-snap-gene-738.3
Biological Process: brassinosteroid homeostasis (GO:0010268);	11	maker-Contig21-snap-gene-1.56;maker-LG01-augustus-gene-1765.61;NewGene_6203;maker-LG06-snap-gene-738.3;maker-LG06-snap-gene-341.29;snap_masked-LG09-processed-gene-25.17;maker-LG02-snap-gene-1831.1;maker-LG08-augustus-gene-1124.18;maker-Contig2-snap-gene-0.39;maker-LG07-snap-gene-1222.16;maker-LG06-snap-gene-39.67
Biological Process: brassinosteroid mediated signaling pathway (GO:0009742);	21	maker-LG02-snap-gene-42.10;maker-LG01-snap-gene-2002.35;maker-LG01-augustus-gene-1820.30;maker-LG01-augustus-gene-1930.35;maker-LG08-augustus-gene-1153.74;NewGene_4233;maker-LG05-snap-gene-1181.2;snap_masked-LG02-processed-gene-1621.2;snap_masked-LG08-processed-gene-560.6;snap_masked-LG02-processed-gene-1621.1;maker-LG05-snap-gene-410.14;NewGene_11314;NewGene_6116;maker-LG08-snap-gene-1069.32;mak…
Biological Process: brassinosteroid metabolic process (GO:0016131);	3	snap_masked-LG09-processed-gene-25.17;maker-LG01-augustus-gene-1765.61;maker-LG06-snap-gene-39.67
Biological Process: bundle sheath cell fate specification (GO:0090610);	2	maker-LG01-snap-gene-1606.18;augustus_masked-LG09-processed-gene-1024.6
Biological Process: cAMP-mediated signaling (GO:0019933);	1	maker-LG06-augustus-gene-401.7
Biological Process: cGMP biosynthetic process (GO:0006182);	1	maker-LG02-snap-gene-1795.21
Biological Process: cGMP metabolic process (GO:0046068);	1	maker-LG02-snap-gene-1795.21
Biological Process: cadmium ion homeostasis (GO:0055073);	1	maker-LG08-augustus-gene-25.17
Biological Process: cadmium ion transmembrane transport (GO:0070574);	3	snap_masked-LG07-processed-gene-1224.24;maker-LG05-snap-gene-28.78;maker-LG05-snap-gene-1181.1
Biological Process: cadmium ion transport (GO:0015691);	3	snap_masked-LG07-processed-gene-1224.24;NewGene_3054;snap_masked-LG08-processed-gene-995.9
Biological Process: calcium ion homeostasis (GO:0055074);	2	NewGene_1998;maker-LG09-snap-gene-1088.13
Biological Process: calcium ion transmembrane transport (GO:0070588);	9	NewGene_25750;maker-LG01-snap-gene-1863.6;maker-Contig4-augustus-gene-4.6;maker-LG01-snap-gene-1953.43;maker-LG09-snap-gene-1088.13;NewGene_25749;augustus_masked-LG06-processed-gene-520.17;NewGene_5533;maker-LG02-snap-gene-1791.1
Biological Process: calcium ion transport (GO:0006816);	7	NewGene_25749;maker-LG09-snap-gene-1088.13;maker-Contig4-augustus-gene-4.6;NewGene_5533;maker-LG06-snap-gene-174.20;maker-LG01-snap-gene-1863.6;maker-LG06-augustus-gene-240.49
Biological Process: calcium-mediated signaling (GO:0019722);	8	maker-LG06-augustus-gene-1125.34;augustus_masked-LG03-processed-gene-1564.20;maker-LG01-snap-gene-1815.13;maker-LG03-augustus-gene-32.3;snap_masked-LG06-processed-gene-1020.21;snap_masked-LG08-processed-gene-5.12;NewGene_1998;maker-LG09-augustus-gene-1099.12
Biological Process: calcium-mediated signaling using intracellular calcium source (GO:0035584);	1	NewGene_1998
Biological Process: callose deposition in cell wall (GO:0052543);	8	maker-LG08-snap-gene-14.1;snap_masked-LG07-processed-gene-1224.24;maker-LG08-augustus-gene-15.0;maker-LG05-augustus-gene-223.29;maker-LG08-snap-gene-40.0;maker-LG08-snap-gene-43.1;NewGene_21560;snap_masked-LG01-processed-gene-47.30
Biological Process: callose localization (GO:0052545);	8	maker-LG05-augustus-gene-223.29;maker-LG08-augustus-gene-15.0;snap_masked-LG07-processed-gene-1224.24;maker-LG08-snap-gene-14.1;maker-LG08-snap-gene-43.1;NewGene_21560;maker-LG08-snap-gene-40.0;snap_masked-LG01-processed-gene-47.30
Biological Process: camalexin biosynthetic process (GO:0010120);	6	maker-LG09-augustus-gene-357.2;maker-LG09-snap-gene-358.1;maker-LG07-snap-gene-967.0;NewGene_11234;maker-Contig8-snap-gene-1.15;NewGene_11306
Biological Process: camalexin metabolic process (GO:0052317);	5	NewGene_11306;NewGene_11234;maker-LG07-snap-gene-967.0;maker-LG09-snap-gene-358.1;maker-LG09-augustus-gene-357.2
Biological Process: canonical Wnt signaling pathway (GO:0060070);	2	maker-LG02-snap-gene-1688.38;augustus_masked-LG02-processed-gene-153.18
Biological Process: carbohydrate biosynthetic process (GO:0016051);	21	snap_masked-LG06-processed-gene-1145.3;maker-LG06-snap-gene-1272.0;maker-LG01-snap-gene-1842.55;maker-LG05-augustus-gene-611.11;maker-LG06-snap-gene-229.12;maker-LG06-snap-gene-245.7;maker-LG06-augustus-gene-59.13;maker-LG05-snap-gene-315.2;NewGene_5078;maker-LG01-snap-gene-1694.74;augustus_masked-LG03-processed-gene-1564.18;maker-LG02-snap-gene-1834.80;maker-LG08-augustus-gene-1150.30;NewGene_11…
Biological Process: carbohydrate catabolic process (GO:0016052);	4	NewGene_8984;snap_masked-LG03-processed-gene-185.11;NewGene_9969;maker-LG01-augustus-gene-1788.65
Biological Process: carbohydrate derivative biosynthetic process (GO:1901137);	25	maker-Contig6-snap-gene-4.9;maker-LG06-augustus-gene-1246.39;maker-LG07-augustus-gene-1180.51;maker-LG02-snap-gene-1795.21;maker-LG01-snap-gene-1849.15;maker-LG06-augustus-gene-24.3;maker-LG08-augustus-gene-1007.10;maker-LG02-snap-gene-1836.3;maker-LG05-augustus-gene-373.16;maker-LG07-snap-gene-831.35;snap_masked-LG01-processed-gene-47.30;maker-LG01-snap-gene-1841.39;augustus_masked-LG03-processe…
Biological Process: carbohydrate derivative catabolic process (GO:1901136);	16	augustus_masked-LG06-processed-gene-191.2;NewGene_9969;maker-LG01-snap-gene-1948.19;maker-LG08-snap-gene-43.1;maker-LG03-augustus-gene-1173.0;maker-LG08-snap-gene-129.8;snap_masked-LG07-processed-gene-1224.24;NewGene_2057;maker-LG08-snap-gene-40.0;maker-LG01-snap-gene-641.6;NewGene_4845;maker-LG01-snap-gene-1722.60;maker-LG08-snap-gene-14.1;maker-LG05-augustus-gene-223.29;maker-LG08-augustus-gene…
Biological Process: carbohydrate derivative metabolic process (GO:1901135);	67	maker-LG01-snap-gene-641.6;maker-LG02-snap-gene-1252.6;maker-LG06-snap-gene-887.6;maker-LG02-snap-gene-1771.4;NewGene_11014;maker-LG05-augustus-gene-373.16;NewGene_4603;maker-LG02-augustus-gene-292.18;maker-LG01-snap-gene-1722.60;maker-LG03-augustus-gene-1295.2;maker-LG05-augustus-gene-223.29;maker-LG01-snap-gene-1849.15;NewGene_4845;maker-LG02-snap-gene-1795.21;maker-LG03-augustus-gene-1173.0;Ne…
Biological Process: carbohydrate derivative transport (GO:1901264);	1	maker-LG06-snap-gene-56.106
Biological Process: carbohydrate homeostasis (GO:0033500);	7	maker-LG01-snap-gene-359.6;maker-LG06-snap-gene-1337.48;maker-Contig4-augustus-gene-4.6;NewGene_5533;maker-LG02-snap-gene-1764.27;maker-LG06-snap-gene-1339.21;maker-LG03-snap-gene-1294.8
Biological Process: carbohydrate mediated signaling (GO:0009756);	6	augustus_masked-LG01-processed-gene-1762.57;maker-LG01-augustus-gene-1767.25;maker-LG01-augustus-gene-1855.5;maker-LG06-augustus-gene-1014.11;NewGene_17756;maker-LG03-snap-gene-112.30
Biological Process: carbohydrate metabolic process (GO:0005975);	383	maker-LG01-snap-gene-1755.24;maker-Contig9-augustus-gene-0.17;NewGene_3835;maker-Contig23-snap-gene-1.64;maker-LG07-snap-gene-1222.23;maker-LG03-augustus-gene-1569.0;maker-LG03-augustus-gene-780.1;maker-LG06-augustus-gene-1312.39;NewGene_11867;maker-LG02-augustus-gene-1823.9;maker-LG03-augustus-gene-1586.16;NewGene_4436;maker-LG03-augustus-gene-1584.61;maker-LG05-snap-gene-1363.31;maker-LG02-augu…
Biological Process: carbohydrate phosphorylation (GO:0046835);	3	maker-LG01-augustus-gene-1708.58;maker-LG07-augustus-gene-850.29;maker-LG01-augustus-gene-1745.23
Biological Process: carbohydrate transmembrane transport (GO:0034219);	2	NewGene_18656;NewGene_3542
Biological Process: carbohydrate transport (GO:0008643);	28	maker-LG01-augustus-gene-1906.74;snap_masked-LG01-processed-gene-1689.17;snap_masked-LG01-processed-gene-1726.55;NewGene_26406;maker-LG01-snap-gene-1710.32;NewGene_6156;maker-LG01-augustus-gene-1688.70;snap_masked-LG09-processed-gene-2.10;maker-LG03-augustus-gene-27.11;maker-LG03-augustus-gene-52.20;maker-LG01-snap-gene-1628.3;maker-LG01-snap-gene-1710.31;snap_masked-LG01-processed-gene-1614.37;N…
Biological Process: carbon catabolite regulation of transcription (GO:0045990);	4	snap_masked-LG06-processed-gene-104.26;maker-LG01-snap-gene-1233.17;maker-LG01-snap-gene-1820.52;maker-LG01-snap-gene-848.2
Biological Process: carbon catabolite repression (GO:0061985);	4	maker-LG01-snap-gene-848.2;snap_masked-LG06-processed-gene-104.26;maker-LG01-snap-gene-1233.17;maker-LG01-snap-gene-1820.52
Biological Process: carbon catabolite repression of transcription (GO:0045013);	4	snap_masked-LG06-processed-gene-104.26;maker-LG01-snap-gene-1233.17;maker-LG01-snap-gene-1820.52;maker-LG01-snap-gene-848.2
Biological Process: carbon catabolite repression of transcription by glucose (GO:0045014);	2	maker-LG01-snap-gene-1820.52;snap_masked-LG06-processed-gene-104.26
Biological Process: carbon fixation (GO:0015977);	5	maker-LG01-snap-gene-1645.5;maker-LG03-augustus-gene-769.2;maker-Contig6-snap-gene-5.70;NewGene_5078;snap_masked-LG06-processed-gene-503.8
Biological Process: carbon utilization (GO:0015976);	5	maker-LG06-augustus-gene-30.30;maker-LG03-snap-gene-1564.30;maker-LG06-augustus-gene-55.43;maker-LG01-snap-gene-1787.33;snap_masked-LG06-processed-gene-31.0
Biological Process: carboxylic acid biosynthetic process (GO:0046394);	34	maker-LG09-augustus-gene-297.7;augustus_masked-LG02-processed-gene-1428.5;NewGene_1015;augustus_masked-LG09-processed-gene-305.26;augustus_masked-LG09-processed-gene-116.35;snap_masked-LG01-processed-gene-47.30;maker-LG03-augustus-gene-1541.34;maker-Contig6-augustus-gene-5.10;maker-LG01-snap-gene-1748.19;snap_masked-LG06-processed-gene-1242.0;snap_masked-LG02-processed-gene-1790.48;augustus_maske…
Biological Process: carboxylic acid catabolic process (GO:0046395);	3	NewGene_1015;NewGene_25849;NewGene_313
Biological Process: carboxylic acid metabolic process (GO:0019752);	58	snap_masked-LG06-processed-gene-1242.0;maker-LG01-snap-gene-1748.19;maker-LG09-snap-gene-763.0;augustus_masked-LG05-processed-gene-439.5;maker-LG03-augustus-gene-1541.34;maker-Contig6-augustus-gene-5.10;maker-Contig4-snap-gene-1.26;snap_masked-LG01-processed-gene-47.30;augustus_masked-LG09-processed-gene-116.35;NewGene_11951;maker-LG06-augustus-gene-1330.57;maker-LG01-snap-gene-1732.2;snap_masked…
Biological Process: carboxylic acid transmembrane transport (GO:1905039);	11	maker-LG07-snap-gene-1226.58;snap_masked-LG08-processed-gene-25.8;snap_masked-LG01-processed-gene-1901.23;maker-LG06-snap-gene-56.106;snap_masked-LG01-processed-gene-1540.7;snap_masked-LG01-processed-gene-1540.6;maker-LG01-snap-gene-1048.2;maker-LG07-snap-gene-1243.3;maker-LG07-snap-gene-1243.4;maker-LG03-augustus-gene-1585.81;NewGene_3309
Biological Process: carboxylic acid transport (GO:0046942);	11	maker-LG07-snap-gene-1243.4;maker-LG03-augustus-gene-1585.81;maker-LG01-snap-gene-1048.2;maker-LG07-snap-gene-1243.3;NewGene_3309;maker-LG07-snap-gene-1226.58;snap_masked-LG08-processed-gene-25.8;snap_masked-LG01-processed-gene-1901.23;snap_masked-LG01-processed-gene-1540.6;snap_masked-LG01-processed-gene-1540.7;maker-LG06-snap-gene-56.106
Biological Process: cardiac atrium development (GO:0003230);	4	maker-LG03-snap-gene-1563.76;maker-LG01-augustus-gene-59.45;maker-LG01-snap-gene-1834.41;maker-LG06-augustus-gene-30.22
Biological Process: cardiac chamber development (GO:0003205);	4	maker-LG01-snap-gene-1834.41;maker-LG06-augustus-gene-30.22;maker-LG03-snap-gene-1563.76;maker-LG01-augustus-gene-59.45
Biological Process: cardiac septum development (GO:0003279);	4	maker-LG01-augustus-gene-59.45;maker-LG03-snap-gene-1563.76;maker-LG01-snap-gene-1834.41;maker-LG06-augustus-gene-30.22
Biological Process: cardiolipin biosynthetic process (GO:0032049);	2	maker-LG05-snap-gene-1298.14;maker-LG05-snap-gene-1298.12
Biological Process: cardiovascular system development (GO:0072358);	2	snap_masked-LG01-processed-gene-1645.30;NewGene_4579
Biological Process: carotene biosynthetic process (GO:0016120);	2	snap_masked-LG02-processed-gene-1775.16;maker-LG07-snap-gene-893.0
Biological Process: carotene catabolic process (GO:0016121);	1	maker-LG09-snap-gene-46.19
Biological Process: carotene metabolic process (GO:0016119);	1	maker-LG07-snap-gene-893.0
Biological Process: carotenoid biosynthetic process (GO:0016117);	10	maker-LG06-augustus-gene-78.54;NewGene_8187;maker-LG03-snap-gene-42.55;maker-LG01-snap-gene-1721.46;maker-LG05-snap-gene-151.39;snap_masked-LG02-processed-gene-1790.48;snap_masked-LG07-processed-gene-1170.24;maker-LG06-snap-gene-314.33;maker-Contig6-augustus-gene-5.10;maker-LG07-snap-gene-893.0
Biological Process: carotenoid metabolic process (GO:0016116);	9	maker-LG07-snap-gene-893.0;maker-Contig6-augustus-gene-5.10;snap_masked-LG07-processed-gene-1170.24;snap_masked-LG02-processed-gene-1790.48;maker-LG05-snap-gene-151.39;maker-LG06-augustus-gene-227.4;NewGene_8187;maker-LG06-augustus-gene-163.55;maker-LG06-augustus-gene-78.54
Biological Process: carpel development (GO:0048440);	13	augustus_masked-LG06-processed-gene-20.31;maker-LG06-augustus-gene-227.4;snap_masked-LG01-processed-gene-1698.47;maker-LG01-snap-gene-1694.74;maker-LG03-augustus-gene-1424.11;maker-LG01-snap-gene-1926.47;maker-LG06-augustus-gene-163.55;NewGene_25133;snap_masked-LG06-processed-gene-405.18;snap_masked-LG06-processed-gene-159.65;maker-LG05-augustus-gene-92.21;snap_masked-LG01-processed-gene-141.41;s…
Biological Process: carpel formation (GO:0048462);	1	maker-LG05-augustus-gene-92.21
Biological Process: carpel morphogenesis (GO:0048445);	1	maker-LG05-augustus-gene-92.21
Biological Process: catabolic process (GO:0009056);	211	snap_masked-LG01-processed-gene-1979.59;maker-LG02-snap-gene-1814.104;maker-LG01-snap-gene-1855.26;maker-LG06-augustus-gene-1330.57;maker-LG08-snap-gene-1123.36;maker-LG01-snap-gene-720.6;maker-LG02-snap-gene-1805.34;maker-LG06-augustus-gene-40.9;NewGene_22027;NewGene_5350;maker-Contig3-snap-gene-0.48;maker-LG09-augustus-gene-883.1;maker-LG08-snap-gene-967.3;NewGene_17004;maker-LG09-augustus-gene…
Biological Process: catabolism by organism of cell wall peptidoglycan in other organism (GO:0051672);	1	NewGene_9969
Biological Process: catabolite repression (GO:0061984);	4	maker-LG01-snap-gene-1820.52;maker-LG01-snap-gene-1233.17;snap_masked-LG06-processed-gene-104.26;maker-LG01-snap-gene-848.2
Biological Process: cation homeostasis (GO:0055080);	32	maker-LG02-snap-gene-1836.3;maker-LG01-snap-gene-1863.6;maker-LG06-snap-gene-301.22;maker-LG08-augustus-gene-25.17;NewGene_9873;NewGene_3054;maker-LG01-augustus-gene-1953.60;maker-Contig35-snap-gene-0.65;maker-LG09-augustus-gene-420.7;maker-LG01-augustus-gene-1847.8;maker-LG07-augustus-gene-1086.27;maker-LG01-snap-gene-1832.8;maker-LG09-snap-gene-1088.13;maker-LG08-augustus-gene-1007.10;maker-LG0…
Biological Process: cation transmembrane transport (GO:0098655);	21	NewGene_3542;snap_masked-LG01-processed-gene-988.10;maker-LG01-augustus-gene-1731.35;snap_masked-LG07-processed-gene-1224.24;maker-LG07-snap-gene-1226.58;NewGene_25749;maker-LG06-augustus-gene-1269.1;maker-LG07-snap-gene-1243.4;maker-LG01-snap-gene-1607.5;NewGene_5533;maker-LG01-snap-gene-1602.31;maker-LG06-snap-gene-1335.9;maker-LG09-snap-gene-1088.13;maker-LG09-augustus-gene-42.13;maker-LG02-sn…
Biological Process: cation transmembrane transport (GO:0099132);	6	maker-LG09-augustus-gene-42.13;NewGene_25749;maker-LG02-snap-gene-1657.13;maker-LG02-snap-gene-1836.3;maker-LG01-augustus-gene-1731.35;maker-LG01-snap-gene-1863.6
Biological Process: cation transport (GO:0006812);	39	maker-LG01-augustus-gene-1953.60;NewGene_3054;maker-LG08-augustus-gene-25.17;NewGene_7102;NewGene_18656;NewGene_25179;maker-LG06-augustus-gene-72.25;maker-LG01-snap-gene-1863.6;maker-LG02-snap-gene-1657.13;maker-LG02-snap-gene-1836.3;maker-LG03-augustus-gene-1030.1;snap_masked-LG07-processed-gene-1224.24;snap_masked-LG01-processed-gene-988.10;NewGene_25749;NewGene_5533;NewGene_7123;maker-LG07-sna…
Biological Process: cell activation (GO:0001775);	6	snap_masked-LG02-processed-gene-45.8;maker-LG02-augustus-gene-1688.17;maker-LG08-augustus-gene-25.17;maker-LG06-augustus-gene-1233.26;maker-LG01-augustus-gene-1898.32;maker-LG06-augustus-gene-1230.33
Biological Process: cell activation involved in immune response (GO:0002263);	4	snap_masked-LG02-processed-gene-45.8;maker-LG06-augustus-gene-1233.26;maker-LG01-augustus-gene-1898.32;maker-LG06-augustus-gene-1230.33
Biological Process: cell adhesion (GO:0007155);	3	NewGene_25939;maker-LG06-snap-gene-412.49;snap_masked-LG01-processed-gene-1929.34
Biological Process: cell aging (GO:0007569);	3	maker-LG06-augustus-gene-19.93;snap_masked-Contig8-processed-gene-2.41;NewGene_21157
Biological Process: cell communication (GO:0007154);	326	maker-LG08-augustus-gene-303.0;maker-LG01-augustus-gene-1838.19;snap_masked-LG06-processed-gene-352.32;maker-LG01-snap-gene-1685.12;NewGene_15826;augustus_masked-LG02-processed-gene-1728.6;NewGene_1998;snap_masked-LG07-processed-gene-81.2;NewGene_4881;maker-LG03-augustus-gene-23.37;augustus_masked-LG06-processed-gene-157.13;maker-LG01-augustus-gene-1855.5;maker-LG09-augustus-gene-250.2;maker-LG05…
Biological Process: cell cycle (GO:0007049);	94	NewGene_9873;maker-Contig14-snap-gene-1.27;maker-LG06-augustus-gene-178.4;maker-LG01-augustus-gene-1898.32;maker-LG06-snap-gene-162.38;maker-LG01-snap-gene-1836.38;NewGene_9964;maker-LG02-snap-gene-275.5;NewGene_5469;NewGene_14724;NewGene_10913;maker-LG07-augustus-gene-934.11;maker-LG01-snap-gene-1855.26;maker-LG06-augustus-gene-59.13;NewGene_4589;snap_masked-Contig8-processed-gene-2.41;NewGene_1…
Biological Process: cell cycle DNA replication (GO:0044786);	7	NewGene_16500;maker-LG09-augustus-gene-219.26;maker-LG01-augustus-gene-1898.32;maker-LG06-snap-gene-162.38;maker-LG06-snap-gene-227.18;snap_masked-Contig8-processed-gene-2.41;snap_masked-LG02-processed-gene-45.8
Biological Process: cell cycle DNA replication maintenance of fidelity (GO:1902298);	1	snap_masked-Contig8-processed-gene-2.41
Biological Process: cell cycle G1/S phase transition (GO:0044843);	2	maker-LG09-augustus-gene-219.26;maker-LG01-snap-gene-449.24
Biological Process: cell cycle G2/M phase transition (GO:0044839);	4	NewGene_4589;NewGene_4588;NewGene_4586;maker-LG01-snap-gene-1815.14
Biological Process: cell cycle arrest (GO:0007050);	8	maker-LG03-augustus-gene-1416.5;maker-LG01-snap-gene-1979.24;maker-Contig14-augustus-gene-2.25;snap_masked-LG08-processed-gene-1125.20;NewGene_25717;maker-LG02-snap-gene-1831.4;maker-LG06-snap-gene-285.37;maker-LG03-snap-gene-1572.15
Biological Process: cell cycle checkpoint (GO:0000075);	15	NewGene_11360;maker-LG06-snap-gene-162.38;snap_masked-LG03-processed-gene-955.10;maker-LG03-augustus-gene-23.37;maker-LG03-augustus-gene-1424.11;NewGene_8695;maker-LG06-augustus-gene-115.45;maker-LG06-augustus-gene-119.50;snap_masked-LG06-processed-gene-119.32;maker-LG08-augustus-gene-1153.64;maker-LG06-augustus-gene-312.14;maker-LG06-snap-gene-1287.16;maker-LG02-augustus-gene-1826.53;augustus_ma…
Biological Process: cell cycle phase transition (GO:0044770);	8	maker-LG01-snap-gene-1815.14;NewGene_4586;maker-LG09-augustus-gene-219.26;maker-LG01-snap-gene-449.24;maker-LG06-snap-gene-612.3;NewGene_4588;NewGene_4589;snap_masked-LG05-processed-gene-35.5
Biological Process: cell cycle process (GO:0022402);	77	NewGene_9964;NewGene_5469;NewGene_9873;maker-LG06-augustus-gene-178.4;maker-LG06-snap-gene-162.38;maker-LG01-augustus-gene-1898.32;maker-LG01-snap-gene-1836.38;snap_masked-Contig8-processed-gene-2.41;maker-LG09-snap-gene-806.14;maker-LG06-snap-gene-1335.3;NewGene_4260;maker-LG07-augustus-gene-934.11;maker-LG01-snap-gene-1855.26;maker-LG06-augustus-gene-59.13;NewGene_4589;maker-LG06-snap-gene-227.…
Biological Process: cell cycle switching (GO:0060184);	1	maker-LG01-augustus-gene-2039.68
Biological Process: cell death (GO:0008219);	96	maker-LG07-snap-gene-50.10;maker-LG07-snap-gene-109.3;snap_masked-LG02-processed-gene-45.8;maker-LG02-snap-gene-1573.8;NewGene_3;NewGene_15213;maker-LG01-augustus-gene-1714.22;maker-LG07-snap-gene-135.11;maker-LG07-snap-gene-36.1;maker-LG07-snap-gene-56.9;NewGene_11266;snap_masked-LG07-processed-gene-136.2;maker-LG08-augustus-gene-25.17;maker-LG07-snap-gene-46.1;NewGene_2594;maker-LG07-snap-gene-…
Biological Process: cell death in response to oxidative stress (GO:0036473);	2	NewGene_11084;snap_masked-LG01-processed-gene-1900.16
Biological Process: cell dedifferentiation (GO:0043697);	1	maker-LG01-augustus-gene-2039.68
Biological Process: cell development (GO:0048468);	84	maker-LG06-augustus-gene-520.23;maker-Contig4-snap-gene-1.26;maker-LG02-snap-gene-1590.4;NewGene_16997;maker-LG01-snap-gene-560.1;maker-LG06-augustus-gene-303.18;maker-LG01-snap-gene-1946.0;maker-LG07-snap-gene-1074.25;maker-LG01-snap-gene-1836.38;maker-LG03-snap-gene-1281.3;NewGene_9873;augustus_masked-LG01-processed-gene-1726.14;maker-LG05-snap-gene-1335.29;maker-LG06-augustus-gene-1230.31;make…
Biological Process: cell differentiation (GO:0030154);	168	NewGene_6773;snap_masked-LG01-processed-gene-1657.13;NewGene_21506;maker-LG09-augustus-gene-51.3;maker-LG08-augustus-gene-1020.13;snap_masked-LG05-processed-gene-1305.0;maker-LG01-snap-gene-35.52;NewGene_25939;maker-LG06-augustus-gene-1233.26;snap_masked-LG01-processed-gene-1837.58;maker-LG08-snap-gene-129.8;maker-LG03-augustus-gene-1567.104;NewGene_9625;maker-LG07-snap-gene-1074.25;snap_masked-L…
Biological Process: cell division (GO:0051301);	70	maker-LG07-augustus-gene-934.11;NewGene_4589;maker-LG06-augustus-gene-59.13;NewGene_3141;snap_masked-Contig8-processed-gene-2.41;maker-LG08-augustus-gene-1102.45;maker-LG07-augustus-gene-834.2;NewGene_17634;maker-LG07-snap-gene-1067.26;NewGene_9873;maker-LG01-snap-gene-1836.38;maker-LG01-snap-gene-2020.17;maker-LG06-augustus-gene-178.4;snap_masked-LG03-processed-gene-76.10;maker-LG05-augustus-gen…
Biological Process: cell fate commitment (GO:0045165);	21	snap_masked-LG08-processed-gene-1170.33;maker-LG02-augustus-gene-1757.37;maker-Contig8-snap-gene-4.62;NewGene_19190;maker-LG03-augustus-gene-945.0;snap_masked-LG05-processed-gene-1305.0;maker-LG05-augustus-gene-92.21;maker-LG02-snap-gene-1764.36;maker-LG05-snap-gene-122.1;NewGene_7337;snap_masked-LG01-processed-gene-465.4;NewGene_9442;NewGene_7203;NewGene_3202;maker-LG06-augustus-gene-575.7;NewGe…
Biological Process: cell fate commitment involved in pattern specification (GO:0060581);	5	snap_masked-LG05-processed-gene-1305.0;NewGene_7337;maker-LG05-snap-gene-122.1;maker-LG02-augustus-gene-1757.37;NewGene_9626
Biological Process: cell fate determination (GO:0001709);	9	NewGene_11946;NewGene_19189;maker-LG06-augustus-gene-575.7;NewGene_19190;maker-LG03-augustus-gene-945.0;maker-Contig8-snap-gene-4.62;maker-LG02-augustus-gene-1757.37;NewGene_7337;maker-LG05-snap-gene-122.1
Biological Process: cell fate determination involved in pattern specification (GO:0060582);	3	maker-LG05-snap-gene-122.1;NewGene_7337;maker-LG02-augustus-gene-1757.37
Biological Process: cell fate specification (GO:0001708);	11	snap_masked-LG05-processed-gene-1305.0;maker-LG02-snap-gene-1764.36;snap_masked-LG08-processed-gene-1176.32;maker-LG05-augustus-gene-92.21;maker-LG01-snap-gene-1606.18;NewGene_9236;augustus_masked-LG09-processed-gene-1024.6;snap_masked-LG08-processed-gene-1170.33;NewGene_3202;NewGene_9626;snap_masked-LG05-processed-gene-227.27
Biological Process: cell growth (GO:0016049);	58	maker-LG06-augustus-gene-303.18;maker-LG06-augustus-gene-30.22;maker-LG06-snap-gene-164.21;maker-LG01-snap-gene-1836.38;maker-LG03-snap-gene-417.3;maker-LG06-augustus-gene-1230.31;maker-LG05-snap-gene-1335.29;augustus_masked-LG01-processed-gene-1726.14;maker-Contig8-snap-gene-4.62;maker-LG03-augustus-gene-28.18;maker-LG01-augustus-gene-137.33;maker-LG03-snap-gene-1563.76;NewGene_10980;snap_masked…
Biological Process: cell junction assembly (GO:0034329);	2	NewGene_9626;snap_masked-LG05-processed-gene-1305.0
Biological Process: cell junction organization (GO:0034330);	3	maker-LG03-augustus-gene-1424.11;snap_masked-LG05-processed-gene-1305.0;NewGene_9626
Biological Process: cell killing (GO:0001906);	5	augustus_masked-LG01-processed-gene-2035.12;augustus_masked-LG03-processed-gene-47.32;snap_masked-LG01-processed-gene-2035.55;augustus_masked-LG03-processed-gene-46.22;snap_masked-LG01-processed-gene-2035.53
Biological Process: cell maturation (GO:0048469);	14	snap_masked-Contig8-processed-gene-2.41;snap_masked-LG05-processed-gene-1305.0;maker-LG01-snap-gene-1872.33;maker-LG06-snap-gene-245.7;maker-LG03-snap-gene-1076.2;maker-Contig4-snap-gene-1.26;maker-LG01-snap-gene-1048.2;snap_masked-LG06-processed-gene-392.8;augustus_masked-LG09-processed-gene-138.26;NewGene_9626;maker-LG01-snap-gene-1836.38;NewGene_6773;NewGene_5546;NewGene_5759
Biological Process: cell migration (GO:0016477);	3	NewGene_21487;maker-LG01-snap-gene-1883.22;NewGene_10104
Biological Process: cell morphogenesis (GO:0000902);	80	maker-LG01-snap-gene-2007.35;maker-LG01-snap-gene-1940.49;NewGene_4539;NewGene_14344;NewGene_9236;maker-LG01-snap-gene-35.49;maker-LG01-augustus-gene-1847.8;maker-LG01-augustus-gene-1714.22;maker-Contig35-snap-gene-0.65;NewGene_8891;NewGene_12300;NewGene_9626;maker-LG01-snap-gene-1634.18;snap_masked-LG06-processed-gene-6.86;NewGene_4438;maker-LG06-snap-gene-254.20;maker-LG01-snap-gene-1821.14;mak…
Biological Process: cell morphogenesis involved in differentiation (GO:0000904);	46	maker-LG01-augustus-gene-1847.8;maker-Contig35-snap-gene-0.65;maker-LG01-augustus-gene-1714.22;maker-LG01-snap-gene-1942.31;maker-LG01-snap-gene-35.49;NewGene_5378;NewGene_9236;NewGene_14344;maker-LG01-snap-gene-1872.33;maker-LG01-snap-gene-1940.49;maker-Contig10-snap-gene-2.4;maker-LG08-augustus-gene-158.2;maker-LG01-snap-gene-1634.18;maker-LG01-augustus-gene-74.17;maker-LG08-snap-gene-1123.36;m…
Biological Process: cell morphogenesis involved in neuron differentiation (GO:0048667);	6	maker-LG01-snap-gene-560.1;maker-LG08-snap-gene-1123.36;NewGene_9873;maker-LG01-augustus-gene-1847.8;NewGene_9712;maker-Contig35-snap-gene-0.65
Biological Process: cell motility (GO:0048870);	9	maker-LG01-snap-gene-1846.49;maker-LG01-snap-gene-1759.20;maker-LG01-snap-gene-1764.13;NewGene_10104;maker-LG01-snap-gene-1883.22;snap_masked-LG03-processed-gene-79.7;maker-LG03-augustus-gene-1262.6;maker-LG03-snap-gene-159.44;NewGene_21487
Biological Process: cell part morphogenesis (GO:0032990);	7	maker-LG01-snap-gene-560.1;maker-LG08-snap-gene-1123.36;NewGene_9873;NewGene_9712;maker-LG06-augustus-gene-21.1;maker-LG01-augustus-gene-1847.8;maker-Contig35-snap-gene-0.65
Biological Process: cell plate assembly (GO:0000919);	6	maker-LG02-snap-gene-1836.8;maker-LG07-augustus-gene-934.11;maker-LG08-snap-gene-1132.12;snap_masked-LG02-processed-gene-1839.40;maker-LG06-augustus-gene-178.4;maker-LG05-snap-gene-1372.8
Biological Process: cell plate formation involved in plant-type cell wall biogenesis (GO:0009920);	3	snap_masked-LG02-processed-gene-1839.40;maker-LG08-snap-gene-1132.12;maker-LG02-snap-gene-1836.8
Biological Process: cell population proliferation (GO:0008283);	24	NewGene_3383;maker-LG08-augustus-gene-1186.39;maker-LG02-snap-gene-1688.38;NewGene_24417;NewGene_25889;maker-LG02-snap-gene-374.2;snap_masked-LG05-processed-gene-1305.0;maker-LG01-augustus-gene-1898.32;maker-LG08-augustus-gene-25.17;snap_masked-LG05-processed-gene-35.5;augustus_masked-LG03-processed-gene-1317.9;maker-LG02-snap-gene-1810.56;snap_masked-LG01-processed-gene-1979.57;maker-LG02-snap-g…
Biological Process: cell projection assembly (GO:0030031);	20	maker-LG01-snap-gene-35.49;maker-LG01-snap-gene-1834.41;snap_masked-Contig9-processed-gene-4.47;maker-LG01-augustus-gene-59.45;maker-LG01-snap-gene-1881.29;NewGene_21561;maker-LG05-augustus-gene-629.4;maker-LG06-augustus-gene-121.39;maker-LG01-snap-gene-1795.33;maker-LG06-augustus-gene-520.23;NewGene_9020;maker-LG08-augustus-gene-1049.2;maker-LG01-snap-gene-1888.30;maker-LG06-augustus-gene-30.22;…
Biological Process: cell projection morphogenesis (GO:0048858);	6	NewGene_9873;maker-LG08-snap-gene-1123.36;maker-LG01-snap-gene-560.1;maker-Contig35-snap-gene-0.65;NewGene_9712;maker-LG01-augustus-gene-1847.8
Biological Process: cell projection organization (GO:0030030);	29	NewGene_9873;maker-LG03-snap-gene-1281.3;maker-LG06-snap-gene-350.43;maker-LG06-augustus-gene-993.8;maker-LG05-snap-gene-227.0;maker-LG03-snap-gene-1563.76;NewGene_5607;maker-LG06-augustus-gene-30.22;maker-LG06-augustus-gene-311.7;maker-LG01-snap-gene-1888.30;snap_masked-LG05-processed-gene-1305.0;maker-LG01-snap-gene-560.1;NewGene_9020;maker-LG08-augustus-gene-1049.2;maker-LG06-augustus-gene-520…
Biological Process: cell recognition (GO:0008037);	5	maker-Contig35-snap-gene-0.65;NewGene_9712;maker-LG01-augustus-gene-1847.8;maker-LG06-augustus-gene-226.40;NewGene_9873
Biological Process: cell redox homeostasis (GO:0045454);	88	maker-LG07-snap-gene-1156.30;maker-LG07-augustus-gene-830.54;snap_masked-LG01-processed-gene-54.18;maker-LG03-augustus-gene-23.39;maker-LG02-snap-gene-288.8;maker-LG01-snap-gene-1579.19;maker-LG06-snap-gene-1081.46;maker-LG02-snap-gene-1390.11;snap_masked-LG06-processed-gene-33.4;maker-LG03-augustus-gene-1462.39;snap_masked-LG02-processed-gene-1764.46;maker-LG01-snap-gene-1730.40;NewGene_10819;ma…
Biological Process: cell surface receptor signaling pathway (GO:0007166);	50	maker-LG02-snap-gene-1843.27;snap_masked-LG06-processed-gene-11.76;maker-LG07-augustus-gene-1172.68;maker-LG01-snap-gene-1926.52;maker-Contig20-snap-gene-0.13;snap_masked-LG06-processed-gene-8.48;snap_masked-Contig20-processed-gene-0.68;maker-Contig20-augustus-gene-1.6;maker-LG09-augustus-gene-128.13;maker-LG06-snap-gene-53.49;snap_masked-LG06-processed-gene-50.28;maker-LG07-snap-gene-691.1;maker…
Biological Process: cell surface receptor signaling pathway involved in cell-cell signaling (GO:1905114);	2	augustus_masked-LG02-processed-gene-153.18;maker-LG02-snap-gene-1688.38
Biological Process: cell tip growth (GO:0009932);	23	maker-LG05-snap-gene-1330.18;maker-LG05-snap-gene-513.11;maker-LG01-snap-gene-1634.18;maker-LG08-augustus-gene-158.2;NewGene_14344;maker-LG01-snap-gene-1872.33;snap_masked-LG06-processed-gene-392.8;maker-LG01-augustus-gene-1714.22;maker-LG08-snap-gene-129.8;NewGene_5378;maker-LG06-snap-gene-1169.1;maker-LG05-snap-gene-1335.29;maker-LG06-augustus-gene-1230.31;maker-Contig8-snap-gene-4.62;maker-LG0…
Biological Process: cell volume homeostasis (GO:0006884);	1	maker-LG01-snap-gene-268.3
Biological Process: cell wall assembly (GO:0070726);	3	maker-LG01-augustus-gene-1859.46;maker-LG03-augustus-gene-417.0;maker-LG03-snap-gene-417.3
Biological Process: cell wall biogenesis (GO:0042546);	68	snap_masked-LG06-processed-gene-1337.9;maker-LG05-augustus-gene-611.11;maker-LG01-snap-gene-1800.24;snap_masked-LG06-processed-gene-1145.3;NewGene_8723;maker-LG05-snap-gene-42.66;maker-LG06-snap-gene-245.7;maker-LG08-augustus-gene-169.1;maker-LG03-augustus-gene-1531.51;maker-LG08-augustus-gene-959.23;snap_masked-LG02-processed-gene-1798.48;NewGene_20408;maker-LG02-snap-gene-1733.9;snap_masked-LG0…
Biological Process: cell wall disruption in other organism (GO:0044278);	1	NewGene_9969
Biological Process: cell wall glycoprotein biosynthetic process (GO:0031506);	1	maker-Contig6-snap-gene-4.9
Biological Process: cell wall macromolecule biosynthetic process (GO:0044038);	6	maker-Contig6-snap-gene-4.9;maker-LG06-snap-gene-164.21;maker-LG01-snap-gene-1842.55;maker-Contig8-snap-gene-2.9;maker-LG06-snap-gene-229.12;maker-LG02-snap-gene-1834.80
Biological Process: cell wall macromolecule catabolic process (GO:0016998);	13	maker-LG08-snap-gene-1138.102;augustus_masked-LG06-processed-gene-78.31;maker-LG01-snap-gene-1798.30;snap_masked-LG03-processed-gene-185.11;NewGene_5474;NewGene_4950;maker-LG01-augustus-gene-1752.110;maker-LG08-snap-gene-1138.103;NewGene_16653;maker-LG01-snap-gene-1851.37;augustus_masked-Contig30-processed-gene-1.30;maker-LG01-snap-gene-1752.88;maker-LG08-snap-gene-1138.101
Biological Process: cell wall macromolecule metabolic process (GO:0044036);	8	snap_masked-LG06-processed-gene-28.11;snap_masked-LG03-processed-gene-185.11;maker-LG02-snap-gene-1834.80;maker-Contig6-snap-gene-4.9;maker-LG06-snap-gene-164.21;maker-Contig8-snap-gene-2.9;maker-LG06-snap-gene-229.12;maker-LG01-snap-gene-1842.55
Biological Process: cell wall mannoprotein biosynthetic process (GO:0000032);	1	maker-Contig6-snap-gene-4.9
Biological Process: cell wall modification (GO:0042545);	55	maker-LG07-augustus-gene-1180.54;maker-LG03-snap-gene-1572.11;maker-LG02-snap-gene-1195.0;maker-LG03-snap-gene-1559.41;NewGene_17401;maker-LG06-augustus-gene-53.12;NewGene_21560;snap_masked-LG09-processed-gene-69.34;maker-LG07-augustus-gene-123.3;maker-LG09-snap-gene-106.74;maker-LG05-augustus-gene-278.0;maker-LG08-augustus-gene-15.0;maker-LG08-snap-gene-14.1;maker-LG07-augustus-gene-142.13;maker…
Biological Process: cell wall modification involved in multidimensional cell growth (GO:0042547);	1	NewGene_10980
Biological Process: cell wall organization (GO:0071555);	153	maker-LG03-snap-gene-1557.2;snap_masked-LG05-processed-gene-1338.23;NewGene_86;maker-LG01-snap-gene-1787.38;maker-LG02-augustus-gene-1755.0;NewGene_4963;maker-LG01-snap-gene-1842.55;maker-LG06-snap-gene-229.12;snap_masked-LG03-processed-gene-1531.33;maker-LG07-snap-gene-1201.51;maker-LG01-snap-gene-861.5;maker-LG01-augustus-gene-176.6;NewGene_5657;maker-LG08-snap-gene-40.0;maker-LG01-augustus-gen…
Biological Process: cell wall organization or biogenesis (GO:0071554);	54	maker-LG05-augustus-gene-223.29;maker-LG02-snap-gene-1836.8;maker-LG03-snap-gene-417.3;NewGene_20409;maker-LG06-augustus-gene-178.4;maker-LG02-augustus-gene-292.18;snap_masked-LG02-processed-gene-1625.6;maker-LG06-snap-gene-164.21;maker-LG08-snap-gene-40.0;maker-LG03-augustus-gene-417.0;snap_masked-LG01-processed-gene-47.30;maker-LG01-augustus-gene-1252.12;augustus_masked-LG01-processed-gene-1233…
Biological Process: cell wall pectin biosynthetic process (GO:0052325);	3	maker-LG01-snap-gene-1842.55;maker-LG01-augustus-gene-1790.9;maker-LG02-snap-gene-1834.80
Biological Process: cell wall pectin metabolic process (GO:0052546);	4	maker-LG01-snap-gene-1849.1;maker-LG02-snap-gene-1834.80;maker-LG01-snap-gene-1841.53;maker-LG01-snap-gene-1842.55
Biological Process: cell wall polysaccharide biosynthetic process (GO:0070592);	5	maker-LG02-snap-gene-1834.80;maker-LG06-snap-gene-229.12;maker-LG06-snap-gene-164.21;maker-LG01-snap-gene-1842.55;maker-Contig8-snap-gene-2.9
Biological Process: cell wall polysaccharide metabolic process (GO:0010383);	6	maker-LG06-snap-gene-164.21;maker-LG01-snap-gene-1842.55;maker-Contig8-snap-gene-2.9;maker-LG06-snap-gene-229.12;snap_masked-LG06-processed-gene-28.11;maker-LG02-snap-gene-1834.80
Biological Process: cell wall thickening (GO:0052386);	8	maker-LG08-snap-gene-14.1;maker-LG08-augustus-gene-15.0;maker-LG05-augustus-gene-223.29;snap_masked-LG07-processed-gene-1224.24;maker-LG08-snap-gene-40.0;maker-LG08-snap-gene-43.1;NewGene_21560;snap_masked-LG01-processed-gene-47.30
Biological Process: cell-cell adhesion (GO:0098609);	1	NewGene_25939
Biological Process: cell-cell junction assembly (GO:0007043);	4	NewGene_9626;maker-LG03-snap-gene-1559.41;maker-LG01-snap-gene-605.6;snap_masked-LG05-processed-gene-1305.0
Biological Process: cell-cell junction organization (GO:0045216);	3	maker-LG03-augustus-gene-1424.11;snap_masked-LG05-processed-gene-1305.0;NewGene_9626
Biological Process: cell-cell recognition (GO:0009988);	5	maker-LG06-augustus-gene-226.40;NewGene_9712;maker-LG01-augustus-gene-1847.8;maker-Contig35-snap-gene-0.65;NewGene_9873
Biological Process: cell-cell signaling (GO:0007267);	4	augustus_masked-LG02-processed-gene-153.18;snap_masked-LG01-processed-gene-465.4;maker-LG02-snap-gene-1688.38;maker-LG01-snap-gene-144.5
Biological Process: cell-cell signaling by wnt (GO:0198738);	2	maker-LG02-snap-gene-1688.38;augustus_masked-LG02-processed-gene-153.18
Biological Process: cell-cell signaling involved in cell fate commitment (GO:0045168);	3	snap_masked-LG01-processed-gene-465.4;maker-LG06-snap-gene-25.34;snap_masked-LG01-processed-gene-1861.24
Biological Process: cellular aldehyde metabolic process (GO:0006081);	13	maker-LG08-snap-gene-1186.55;maker-LG03-augustus-gene-704.5;maker-LG01-snap-gene-1726.43;maker-LG06-augustus-gene-166.11;NewGene_6444;NewGene_11730;maker-LG03-augustus-gene-1541.34;maker-LG06-snap-gene-0.2;maker-LG01-augustus-gene-1834.55;maker-LG08-augustus-gene-1166.2;snap_masked-LG06-processed-gene-97.57;augustus_masked-LG06-processed-gene-166.7;maker-LG06-augustus-gene-235.4
Biological Process: cellular alkene metabolic process (GO:0043449);	2	NewGene_11234;maker-LG06-augustus-gene-227.3
Biological Process: cellular amide catabolic process (GO:0043605);	1	maker-LG05-snap-gene-1149.1
Biological Process: cellular amide metabolic process (GO:0043603);	45	maker-Contig6-snap-gene-0.31;NewGene_12026;maker-Contig9-snap-gene-0.9;NewGene_7417;maker-LG03-augustus-gene-701.12;snap_masked-LG01-processed-gene-1788.40;NewGene_9263;maker-LG01-snap-gene-1821.7;maker-LG06-snap-gene-7.28;snap_masked-LG09-processed-gene-120.7;maker-LG07-snap-gene-1090.27;NewGene_7426;NewGene_26025;snap_masked-LG01-processed-gene-1657.13;maker-LG01-snap-gene-1466.3;NewGene_14357;…
Biological Process: cellular amine metabolic process (GO:0044106);	3	maker-LG06-augustus-gene-117.19;snap_masked-LG01-processed-gene-47.30;maker-Contig2-snap-gene-1.68
Biological Process: cellular amino acid biosynthetic process (GO:0008652);	18	maker-LG09-augustus-gene-298.1;maker-LG01-snap-gene-1748.19;NewGene_11306;maker-LG07-snap-gene-1243.3;snap_masked-LG01-processed-gene-47.30;augustus_masked-LG09-processed-gene-116.35;maker-LG09-augustus-gene-300.2;maker-LG07-snap-gene-1226.58;maker-LG01-snap-gene-1746.44;maker-Contig2-snap-gene-1.68;maker-LG01-snap-gene-1794.7;NewGene_1015;maker-LG01-snap-gene-1707.74;augustus_masked-LG09-process…
Biological Process: cellular amino acid catabolic process (GO:0009063);	1	NewGene_1015
Biological Process: cellular amino acid metabolic process (GO:0006520);	50	maker-LG09-augustus-gene-37.2;maker-LG07-snap-gene-1149.2;maker-LG07-snap-gene-1243.3;NewGene_12026;maker-LG08-augustus-gene-1164.32;maker-LG07-snap-gene-1203.26;NewGene_17346;NewGene_11306;NewGene_3683;snap_masked-LG01-processed-gene-1788.40;snap_masked-LG01-processed-gene-1799.23;maker-LG07-snap-gene-1090.27;NewGene_7426;maker-LG03-augustus-gene-189.13;maker-LG09-augustus-gene-298.1;maker-LG09-…
Biological Process: cellular aromatic compound metabolic process (GO:0006725);	584	snap_masked-LG02-processed-gene-4.13;NewGene_8695;maker-LG08-snap-gene-1138.88;maker-LG01-snap-gene-292.8;NewGene_25175;maker-LG08-augustus-gene-1186.39;augustus_masked-LG06-processed-gene-1133.21;maker-LG06-augustus-gene-1233.28;NewGene_13934;maker-LG03-augustus-gene-1568.98;maker-LG03-augustus-gene-23.37;augustus_masked-LG07-processed-gene-1054.29;maker-LG02-snap-gene-98.0;maker-LG07-snap-gene-…
Biological Process: cellular biogenic amine biosynthetic process (GO:0042401);	2	snap_masked-LG01-processed-gene-47.30;maker-Contig2-snap-gene-1.68
Biological Process: cellular biogenic amine catabolic process (GO:0042402);	1	maker-LG06-augustus-gene-117.19
Biological Process: cellular biogenic amine metabolic process (GO:0006576);	3	maker-Contig2-snap-gene-1.68;snap_masked-LG01-processed-gene-47.30;maker-LG06-augustus-gene-117.19
Biological Process: cellular biosynthetic process (GO:0044249);	234	maker-LG02-snap-gene-446.8;NewGene_7417;NewGene_12026;snap_masked-LG01-processed-gene-1685.37;maker-LG06-augustus-gene-417.32;NewGene_11360;maker-Contig8-snap-gene-2.9;maker-LG01-snap-gene-1758.65;NewGene_16500;maker-LG06-snap-gene-7.28;maker-LG02-augustus-gene-1820.86;maker-LG01-snap-gene-1707.74;maker-LG01-snap-gene-1475.10;maker-LG09-augustus-gene-219.26;maker-LG07-snap-gene-893.0;maker-LG06-s…
Biological Process: cellular cadmium ion homeostasis (GO:0006876);	2	maker-LG05-snap-gene-28.78;maker-LG05-snap-gene-1181.1
Biological Process: cellular calcium ion homeostasis (GO:0006874);	5	NewGene_25750;maker-LG01-snap-gene-1953.43;maker-LG02-snap-gene-1791.1;snap_masked-LG09-processed-gene-32.20;NewGene_1998
Biological Process: cellular carbohydrate biosynthetic process (GO:0034637);	17	snap_masked-LG02-processed-gene-1625.6;maker-LG06-snap-gene-164.21;maker-Contig8-snap-gene-2.9;maker-LG03-snap-gene-417.3;NewGene_11306;maker-LG03-augustus-gene-417.0;maker-LG01-snap-gene-1555.10;maker-LG06-augustus-gene-59.13;maker-LG05-snap-gene-315.2;maker-LG01-snap-gene-1694.74;maker-LG02-snap-gene-1834.80;maker-LG06-snap-gene-1272.0;snap_masked-LG06-processed-gene-1145.3;maker-LG01-snap-gene…
Biological Process: cellular carbohydrate catabolic process (GO:0044275);	3	snap_masked-LG03-processed-gene-185.11;NewGene_8984;maker-LG01-augustus-gene-1788.65
Biological Process: cellular carbohydrate metabolic process (GO:0044262);	30	maker-LG06-snap-gene-164.21;maker-Contig8-snap-gene-2.9;maker-LG01-augustus-gene-1745.23;snap_masked-LG02-processed-gene-1625.6;maker-LG03-snap-gene-417.3;snap_masked-LG06-processed-gene-28.11;maker-LG06-snap-gene-524.25;NewGene_11306;augustus_masked-LG06-processed-gene-1233.60;maker-LG01-snap-gene-1555.10;maker-LG01-augustus-gene-1708.58;maker-LG03-augustus-gene-417.0;maker-LG05-snap-gene-315.2;…
Biological Process: cellular catabolic process (GO:0044248);	188	maker-LG07-snap-gene-849.31;snap_masked-LG01-processed-gene-1536.38;snap_masked-LG01-processed-gene-1825.17;augustus_masked-LG03-processed-gene-1543.46;NewGene_2959;maker-LG03-augustus-gene-701.12;NewGene_3545;augustus_masked-LG06-processed-gene-35.10;augustus_masked-LG07-processed-gene-1162.22;maker-LG03-augustus-gene-1509.21;maker-LG02-snap-gene-1688.38;maker-LG06-augustus-gene-1233.26;augustus…
Biological Process: cellular cation homeostasis (GO:0030003);	17	maker-LG01-snap-gene-1607.5;maker-LG09-augustus-gene-420.7;maker-LG06-augustus-gene-199.2;NewGene_25180;maker-LG01-augustus-gene-1731.35;snap_masked-LG01-processed-gene-1834.24;snap_masked-LG01-processed-gene-1967.35;NewGene_1998;NewGene_11605;maker-LG06-augustus-gene-199.3;maker-LG01-snap-gene-1602.31;maker-LG06-snap-gene-1335.9;maker-LG02-snap-gene-1836.3;maker-LG09-augustus-gene-42.13;maker-LG…
Biological Process: cellular chemical homeostasis (GO:0055082);	18	maker-LG06-snap-gene-301.22;maker-LG08-augustus-gene-25.17;maker-LG01-augustus-gene-1953.60;maker-LG06-snap-gene-1335.9;maker-LG01-snap-gene-1602.31;maker-LG09-augustus-gene-42.13;maker-LG02-snap-gene-1836.3;maker-LG06-augustus-gene-199.3;NewGene_11605;NewGene_1998;snap_masked-LG01-processed-gene-1834.24;maker-LG01-augustus-gene-1731.35;NewGene_25180;snap_masked-LG01-processed-gene-1967.35;maker-…
Biological Process: cellular component assembly (GO:0022607);	156	maker-LG01-augustus-gene-1859.46;maker-LG03-snap-gene-48.45;snap_masked-LG09-processed-gene-883.22;maker-LG02-augustus-gene-1757.37;maker-LG06-snap-gene-44.7;NewGene_25472;NewGene_17767;NewGene_20995;NewGene_10035;NewGene_14573;maker-LG08-augustus-gene-1038.24;maker-LG03-snap-gene-189.32;maker-LG05-augustus-gene-283.4;maker-LG05-snap-gene-471.5;maker-LG01-snap-gene-1881.29;NewGene_6020;NewGene_11…
Biological Process: cellular component assembly involved in morphogenesis (GO:0010927);	10	maker-LG09-snap-gene-806.14;maker-LG03-augustus-gene-417.0;maker-LG06-augustus-gene-520.23;maker-LG01-snap-gene-35.49;NewGene_4270;NewGene_4260;maker-LG03-snap-gene-417.3;NewGene_4262;maker-LG05-augustus-gene-283.4;maker-LG05-snap-gene-471.5
Biological Process: cellular component biogenesis (GO:0044085);	212	NewGene_10035;NewGene_4452;maker-LG06-snap-gene-44.7;maker-LG02-augustus-gene-1757.37;NewGene_17767;NewGene_5683;NewGene_20995;NewGene_25472;maker-LG06-augustus-gene-1246.39;snap_masked-LG09-processed-gene-883.22;maker-Contig6-snap-gene-4.9;maker-LG03-snap-gene-48.45;maker-LG01-augustus-gene-1859.46;maker-LG06-snap-gene-2.17;NewGene_14573;NewGene_5078;NewGene_5546;augustus_masked-LG05-processed-g…
Biological Process: cellular component disassembly (GO:0022411);	12	NewGene_12815;maker-LG02-augustus-gene-203.0;maker-LG01-snap-gene-1821.4;augustus_masked-LG08-processed-gene-1171.19;maker-LG08-augustus-gene-1137.28;NewGene_5607;augustus_masked-LG03-processed-gene-1543.46;maker-LG06-augustus-gene-301.49;snap_masked-LG02-processed-gene-1813.8;augustus_masked-LG08-processed-gene-1176.54;maker-LG08-snap-gene-949.7;NewGene_5394
Biological Process: cellular component macromolecule biosynthetic process (GO:0070589);	6	maker-Contig8-snap-gene-2.9;maker-LG01-snap-gene-1842.55;maker-LG06-snap-gene-164.21;maker-Contig6-snap-gene-4.9;maker-LG02-snap-gene-1834.80;maker-LG06-snap-gene-229.12
Biological Process: cellular component maintenance (GO:0043954);	4	maker-LG07-snap-gene-1074.25;maker-LG09-augustus-gene-250.2;maker-LG06-augustus-gene-21.1;NewGene_21863
Biological Process: cellular component morphogenesis (GO:0032989);	75	NewGene_11079;NewGene_25939;maker-LG06-augustus-gene-1141.16;snap_masked-LG05-processed-gene-1305.0;snap_masked-LG01-processed-gene-1581.31;NewGene_10894;NewGene_1016;maker-LG08-snap-gene-129.8;NewGene_21173;snap_masked-LG06-processed-gene-392.8;NewGene_10878;NewGene_4262;snap_masked-Contig10-processed-gene-4.34;snap_masked-LG01-processed-gene-7.30;maker-LG06-augustus-gene-520.23;maker-LG05-snap-…
Biological Process: cellular component organization (GO:0016043);	458	NewGene_8495;maker-LG08-augustus-gene-1014.35;maker-LG08-snap-gene-1138.88;maker-LG03-snap-gene-1076.2;maker-LG06-augustus-gene-237.23;NewGene_12242;snap_masked-LG08-processed-gene-1153.22;NewGene_24273;maker-LG09-augustus-gene-250.2;NewGene_8574;NewGene_9407;maker-LG02-augustus-gene-1438.4;NewGene_7203;NewGene_17218;NewGene_25417;NewGene_6187;NewGene_21173;maker-Contig37-snap-gene-0.37;maker-LG0…
Biological Process: cellular component organization or biogenesis (GO:0071840);	503	maker-LG03-snap-gene-1076.2;maker-LG06-augustus-gene-237.23;NewGene_24273;snap_masked-LG08-processed-gene-1153.22;maker-LG09-augustus-gene-250.2;NewGene_12242;NewGene_9407;NewGene_8574;snap_masked-LG08-processed-gene-1012.8;snap_masked-LG02-processed-gene-4.13;NewGene_8495;maker-LG08-snap-gene-1138.88;maker-LG08-augustus-gene-1014.35;NewGene_6187;NewGene_21173;maker-LG05-augustus-gene-611.11;snap…
Biological Process: cellular copper ion homeostasis (GO:0006878);	3	maker-LG08-augustus-gene-25.17;maker-LG09-augustus-gene-420.7;snap_masked-LG07-processed-gene-1176.45
Biological Process: cellular detoxification (GO:1990748);	21	maker-LG06-augustus-gene-1330.57;NewGene_6020;maker-Contig17-snap-gene-0.38;maker-LG01-snap-gene-1719.29;maker-LG02-snap-gene-1390.11;NewGene_14344;NewGene_25095;NewGene_3;maker-LG01-augustus-gene-1990.0;NewGene_22032;maker-LG05-snap-gene-406.13;snap_masked-LG08-processed-gene-1021.8;maker-LG03-augustus-gene-482.0;maker-LG06-augustus-gene-1230.31;maker-LG01-snap-gene-1557.27;maker-LG08-augustus-g…
Biological Process: cellular detoxification of aldehyde (GO:0110095);	1	maker-LG03-augustus-gene-482.0
Biological Process: cellular detoxification of cadmium ion (GO:0098849);	1	snap_masked-LG01-processed-gene-1983.70
Biological Process: cellular developmental process (GO:0048869);	162	maker-LG01-snap-gene-35.52;snap_masked-LG05-processed-gene-1305.0;NewGene_25939;maker-LG06-augustus-gene-1141.16;maker-LG09-augustus-gene-51.3;NewGene_11079;NewGene_6773;snap_masked-LG01-processed-gene-1657.13;maker-LG08-augustus-gene-1153.74;snap_masked-LG01-processed-gene-1837.58;maker-LG03-augustus-gene-1567.104;maker-LG08-snap-gene-129.8;NewGene_1016;maker-LG06-augustus-gene-1233.26;NewGene_1…
Biological Process: cellular divalent inorganic cation homeostasis (GO:0072503);	3	maker-LG02-snap-gene-1836.3;maker-LG08-augustus-gene-25.17;NewGene_1998
Biological Process: cellular glucan metabolic process (GO:0006073);	19	maker-LG06-snap-gene-524.25;maker-LG02-snap-gene-1732.52;maker-LG01-snap-gene-1555.10;maker-LG03-augustus-gene-417.0;maker-LG01-snap-gene-1710.35;maker-LG06-snap-gene-164.21;snap_masked-LG02-processed-gene-1625.6;maker-LG03-snap-gene-417.3;snap_masked-LG06-processed-gene-28.11;maker-LG06-snap-gene-1272.0;snap_masked-LG06-processed-gene-1145.3;maker-LG05-augustus-gene-611.11;maker-LG01-augustus-ge…
Biological Process: cellular glucose homeostasis (GO:0001678);	7	maker-LG01-augustus-gene-1941.49;maker-LG08-snap-gene-1112.40;maker-LG08-snap-gene-1183.2;maker-LG09-snap-gene-106.73;maker-LG02-snap-gene-1805.42;snap_masked-LG02-processed-gene-1810.49;snap_masked-LG07-processed-gene-1163.8
Biological Process: cellular heat acclimation (GO:0070370);	2	augustus_masked-LG01-processed-gene-1819.75;maker-Contig8-snap-gene-1.15
Biological Process: cellular homeostasis (GO:0019725);	37	NewGene_5852;NewGene_3;maker-LG08-augustus-gene-1123.46;maker-LG01-augustus-gene-1990.0;NewGene_22032;maker-LG06-augustus-gene-20.9;maker-LG01-augustus-gene-1714.22;maker-LG09-augustus-gene-420.7;maker-LG01-augustus-gene-1953.60;maker-LG08-augustus-gene-25.17;snap_masked-LG06-processed-gene-415.27;maker-LG01-snap-gene-1557.27;maker-LG06-snap-gene-301.22;snap_masked-LG06-processed-gene-234.9;maker…
Biological Process: cellular hormone metabolic process (GO:0034754);	8	snap_masked-LG03-processed-gene-47.43;augustus_masked-LG03-processed-gene-1569.63;maker-LG03-snap-gene-48.31;maker-LG06-augustus-gene-564.15;snap_masked-LG01-processed-gene-1790.40;maker-LG07-snap-gene-1169.13;NewGene_21615;maker-LG06-snap-gene-39.57
Biological Process: cellular hyperosmotic response (GO:0071474);	1	NewGene_7299
Biological Process: cellular hyperosmotic salinity response (GO:0071475);	1	NewGene_7299
Biological Process: cellular ion homeostasis (GO:0006873);	22	maker-LG01-snap-gene-1625.24;maker-LG09-augustus-gene-420.7;maker-LG06-augustus-gene-199.2;maker-LG01-snap-gene-1816.6;maker-LG01-snap-gene-1607.5;NewGene_1998;snap_masked-LG01-processed-gene-1834.24;maker-LG01-snap-gene-1961.25;maker-LG01-augustus-gene-1731.35;maker-LG01-snap-gene-1972.14;NewGene_25180;snap_masked-LG01-processed-gene-1967.35;maker-LG01-snap-gene-1602.31;maker-LG06-snap-gene-1335…
Biological Process: cellular iron ion homeostasis (GO:0006879);	10	NewGene_12920;maker-LG01-snap-gene-1602.31;maker-LG06-snap-gene-1335.9;maker-LG01-snap-gene-1607.5;maker-LG05-augustus-gene-37.42;maker-LG05-snap-gene-28.78;maker-LG02-augustus-gene-55.0;snap_masked-Contig8-processed-gene-2.45;maker-LG05-snap-gene-1181.1;augustus_masked-LG03-processed-gene-152.8
Biological Process: cellular ketone metabolic process (GO:0042180);	6	maker-LG03-augustus-gene-704.5;maker-LG01-snap-gene-1763.5;maker-LG01-snap-gene-1758.65;maker-LG03-augustus-gene-1541.34;maker-LG03-snap-gene-189.32;maker-LG03-snap-gene-101.39
Biological Process: cellular lipid catabolic process (GO:0044242);	3	NewGene_313;NewGene_25849;maker-LG08-augustus-gene-25.17
Biological Process: cellular lipid metabolic process (GO:0044255);	51	maker-LG09-snap-gene-127.10;maker-LG05-snap-gene-151.39;maker-Contig6-augustus-gene-5.10;augustus_masked-LG05-processed-gene-439.5;snap_masked-LG02-processed-gene-1797.2;maker-LG01-snap-gene-1849.15;maker-LG07-snap-gene-1242.3;snap_masked-LG09-processed-gene-80.10;maker-LG08-augustus-gene-25.17;snap_masked-LG06-processed-gene-120.56;snap_masked-LG06-processed-gene-1242.0;NewGene_21299;snap_masked…
Biological Process: cellular localization (GO:0051641);	156	maker-LG07-snap-gene-1242.6;NewGene_5324;NewGene_5143;maker-LG06-snap-gene-162.38;maker-LG06-snap-gene-164.21;maker-LG06-snap-gene-73.5;maker-LG06-augustus-gene-309.6;NewGene_14565;snap_masked-LG07-processed-gene-1218.26;maker-LG08-snap-gene-43.1;augustus_masked-LG03-processed-gene-1580.31;snap_masked-Contig8-processed-gene-2.41;NewGene_1308;snap_masked-LG05-processed-gene-156.7;maker-LG01-snap-g…
Biological Process: cellular macromolecule biosynthetic process (GO:0034645);	120	maker-Contig2-augustus-gene-0.4;maker-LG06-augustus-gene-115.45;maker-LG06-augustus-gene-1246.38;NewGene_4579;NewGene_8507;maker-LG08-augustus-gene-1038.24;snap_masked-LG01-processed-gene-1761.45;NewGene_21363;maker-LG02-augustus-gene-1820.86;maker-LG06-snap-gene-1272.0;maker-LG01-snap-gene-1475.10;snap_masked-LG06-processed-gene-119.32;maker-LG09-augustus-gene-219.26;maker-LG08-snap-gene-949.7;s…
Biological Process: cellular macromolecule catabolic process (GO:0044265);	132	NewGene_10743;snap_masked-LG05-processed-gene-1298.41;maker-LG06-augustus-gene-1230.33;maker-LG01-snap-gene-1957.27;maker-LG01-augustus-gene-1693.50;maker-LG09-snap-gene-8.0;NewGene_4773;maker-LG01-snap-gene-921.16;NewGene_1655;augustus_masked-LG05-processed-gene-454.1;maker-LG07-snap-gene-1237.84;NewGene_19152;snap_masked-LG09-processed-gene-30.23;NewGene_9695;maker-LG01-snap-gene-1722.60;maker-…
Biological Process: cellular macromolecule localization (GO:0070727);	114	maker-LG06-snap-gene-234.44;maker-LG06-augustus-gene-197.18;maker-LG01-snap-gene-876.5;augustus_masked-LG08-processed-gene-705.2;maker-LG01-augustus-gene-1847.8;maker-Contig35-snap-gene-0.65;snap_masked-Contig19-processed-gene-2.22;maker-LG06-snap-gene-1297.1;maker-LG01-snap-gene-1637.32;maker-LG01-snap-gene-1821.4;maker-LG02-augustus-gene-203.0;maker-LG06-snap-gene-227.11;NewGene_8487;maker-LG06…
Biological Process: cellular macromolecule metabolic process (GO:0044260);	535	snap_masked-LG01-processed-gene-1536.38;snap_masked-LG01-processed-gene-1657.13;maker-LG07-snap-gene-849.31;maker-LG07-snap-gene-1090.27;augustus_masked-LG03-processed-gene-1543.46;snap_masked-LG01-processed-gene-1978.22;NewGene_6185;maker-Contig9-snap-gene-0.9;NewGene_8679;augustus_masked-LG03-processed-gene-155.22;NewGene_1016;snap_masked-Contig37-processed-gene-0.17;snap_masked-LG01-processed-…
Biological Process: cellular manganese ion homeostasis (GO:0030026);	7	maker-LG06-augustus-gene-1340.39;snap_masked-LG06-processed-gene-1073.19;maker-LG06-snap-gene-414.35;NewGene_10755;maker-LG01-snap-gene-1607.5;maker-LG06-snap-gene-1335.9;maker-LG01-snap-gene-1602.31
Biological Process: cellular metabolic compound salvage (GO:0043094);	12	NewGene_4643;maker-LG03-augustus-gene-1460.59;NewGene_6276;maker-LG01-snap-gene-36.14;maker-LG06-snap-gene-0.2;NewGene_20517;maker-LG02-snap-gene-1252.6;maker-LG01-snap-gene-1823.29;maker-LG07-snap-gene-831.35;NewGene_1810;NewGene_6283;maker-LG01-augustus-gene-1645.7
Biological Process: cellular metabolic process (GO:0044237);	1117	maker-LG01-snap-gene-1984.35;maker-LG06-augustus-gene-313.19;maker-LG01-augustus-gene-1874.8;NewGene_17674;maker-LG01-snap-gene-1763.5;augustus_masked-LG08-processed-gene-527.0;NewGene_5966;maker-LG08-augustus-gene-1191.3;maker-LG06-augustus-gene-1295.3;NewGene_12244;snap_masked-LG06-processed-gene-1081.18;maker-LG09-snap-gene-20.12;maker-LG08-snap-gene-20.18;maker-LG08-snap-gene-227.14;snap_mask…
Biological Process: cellular metal ion homeostasis (GO:0006875);	15	maker-LG01-snap-gene-1602.31;maker-LG09-augustus-gene-420.7;maker-LG06-snap-gene-1335.9;maker-LG06-augustus-gene-199.2;maker-LG02-snap-gene-1836.3;maker-LG06-augustus-gene-199.3;maker-LG01-snap-gene-601.7;maker-LG01-snap-gene-1607.5;NewGene_11605;maker-LG06-snap-gene-301.22;NewGene_1998;maker-LG08-augustus-gene-25.17;maker-LG01-augustus-gene-1953.60;NewGene_25180;snap_masked-LG01-processed-gene-1…
Biological Process: cellular modified amino acid metabolic process (GO:0006575);	15	NewGene_26025;maker-LG01-augustus-gene-1821.60;maker-LG01-snap-gene-1821.7;maker-LG06-augustus-gene-1330.57;maker-LG01-snap-gene-1821.5;NewGene_11951;NewGene_5350;maker-LG03-augustus-gene-1542.27;NewGene_9263;maker-LG03-augustus-gene-701.12;NewGene_5349;maker-LG05-augustus-gene-405.16;maker-LG01-snap-gene-1821.17;maker-Contig4-snap-gene-1.26;maker-Contig6-snap-gene-0.31
Biological Process: cellular monovalent inorganic cation homeostasis (GO:0030004);	5	snap_masked-LG01-processed-gene-1834.24;maker-LG01-augustus-gene-1731.35;maker-LG09-augustus-gene-42.13;maker-LG02-snap-gene-1836.3;maker-LG06-snap-gene-301.22
Biological Process: cellular nitrogen compound biosynthetic process (GO:0044271);	126	snap_masked-LG01-processed-gene-1811.60;NewGene_2057;NewGene_4788;maker-LG09-augustus-gene-29.83;snap_masked-LG05-processed-gene-1309.19;maker-LG08-snap-gene-1130.20;NewGene_3343;snap_masked-LG01-processed-gene-1981.32;NewGene_8856;snap_masked-LG02-processed-gene-125.15;augustus_masked-LG06-processed-gene-191.2;augustus_masked-LG05-processed-gene-1309.2;maker-LG03-augustus-gene-1572.54;NewGene_31…
Biological Process: cellular nitrogen compound catabolic process (GO:0044270);	36	augustus_masked-LG02-processed-gene-1485.11;NewGene_5683;maker-LG08-snap-gene-14.1;maker-LG08-augustus-gene-15.0;maker-LG01-snap-gene-1486.9;maker-LG08-snap-gene-1135.23;augustus_masked-LG09-processed-gene-806.3;maker-LG02-augustus-gene-1820.86;maker-LG03-augustus-gene-23.37;NewGene_4699;maker-LG01-augustus-gene-1692.6;NewGene_9695;augustus_masked-LG01-processed-gene-1762.57;maker-LG01-augustus-g…
Biological Process: cellular nitrogen compound metabolic process (GO:0034641);	603	maker-LG08-snap-gene-20.18;maker-LG03-augustus-gene-151.62;maker-LG09-snap-gene-20.12;maker-LG07-snap-gene-1225.37;NewGene_9964;maker-LG06-augustus-gene-1295.3;NewGene_5465;NewGene_23839;augustus_masked-LG03-processed-gene-807.0;augustus_masked-LG08-processed-gene-527.0;maker-LG03-augustus-gene-874.7;NewGene_17674;maker-LG09-snap-gene-236.37;maker-LG01-augustus-gene-1874.8;maker-LG06-augustus-gen…
Biological Process: cellular oxidant detoxification (GO:0098869);	20	snap_masked-LG08-processed-gene-1021.8;maker-LG06-augustus-gene-1230.31;maker-LG01-snap-gene-1557.27;maker-LG08-augustus-gene-25.17;maker-Contig6-snap-gene-0.31;maker-LG01-snap-gene-366.9;maker-Contig5-augustus-gene-5.1;NewGene_7172;snap_masked-LG06-processed-gene-234.9;maker-LG06-augustus-gene-1330.57;NewGene_6020;maker-Contig17-snap-gene-0.38;maker-LG01-snap-gene-1719.29;maker-LG02-snap-gene-13…
Biological Process: cellular pigment accumulation (GO:0043482);	1	maker-LG06-augustus-gene-149.13
Biological Process: cellular pigmentation (GO:0033059);	1	maker-LG06-augustus-gene-149.13
Biological Process: cellular polysaccharide biosynthetic process (GO:0033692);	15	maker-LG02-snap-gene-1834.80;maker-LG03-snap-gene-417.3;maker-LG01-snap-gene-1694.74;maker-LG06-augustus-gene-59.13;snap_masked-LG02-processed-gene-1625.6;maker-Contig8-snap-gene-2.9;maker-LG06-snap-gene-164.21;maker-LG06-snap-gene-245.7;maker-LG03-augustus-gene-417.0;maker-LG06-snap-gene-229.12;maker-LG01-snap-gene-1555.10;maker-LG01-snap-gene-1842.55;maker-LG05-augustus-gene-611.11;snap_masked-…
Biological Process: cellular polysaccharide catabolic process (GO:0044247);	2	maker-LG01-augustus-gene-1788.65;snap_masked-LG03-processed-gene-185.11
Biological Process: cellular polysaccharide metabolic process (GO:0044264);	20	maker-LG01-snap-gene-1555.10;maker-LG03-augustus-gene-417.0;maker-LG06-snap-gene-524.25;maker-LG03-snap-gene-417.3;snap_masked-LG06-processed-gene-28.11;maker-LG06-snap-gene-164.21;maker-Contig8-snap-gene-2.9;snap_masked-LG02-processed-gene-1625.6;maker-LG06-snap-gene-229.12;maker-LG06-snap-gene-245.7;snap_masked-LG06-processed-gene-1145.3;maker-LG06-snap-gene-1272.0;maker-LG01-snap-gene-1842.55;…
Biological Process: cellular potassium ion homeostasis (GO:0030007);	2	snap_masked-LG09-processed-gene-258.3;maker-LG06-snap-gene-301.22
Biological Process: cellular process (GO:0009987);	1685	snap_masked-Contig4-processed-gene-0.14;maker-LG05-augustus-gene-335.11;maker-LG06-augustus-gene-1246.39;maker-LG01-snap-gene-7.48;maker-Contig6-snap-gene-4.9;maker-LG06-augustus-gene-24.3;snap_masked-LG01-processed-gene-1776.29;maker-LG05-snap-gene-1368.26;maker-LG01-snap-gene-1821.7;maker-LG08-augustus-gene-1150.30;NewGene_25775;maker-LG02-snap-gene-1595.15;snap_masked-LG01-processed-gene-1673.…
Biological Process: cellular process involved in reproduction in multicellular organism (GO:0022412);	25	snap_masked-LG01-processed-gene-1581.31;maker-LG03-augustus-gene-654.0;NewGene_9873;augustus_masked-LG01-processed-gene-1726.14;maker-LG02-augustus-gene-1757.37;maker-Contig24-snap-gene-1.42;snap_masked-LG05-processed-gene-1305.0;maker-LG01-snap-gene-35.52;NewGene_9626;augustus_masked-LG09-processed-gene-138.26;maker-Contig10-snap-gene-2.4;maker-LG06-augustus-gene-1233.26;snap_masked-LG01-process…
Biological Process: cellular protein catabolic process (GO:0044257);	112	maker-LG05-augustus-gene-1322.2;maker-LG09-snap-gene-8.0;augustus_masked-LG09-processed-gene-305.26;NewGene_4773;augustus_masked-LG05-processed-gene-454.1;NewGene_1655;maker-LG02-snap-gene-1573.8;NewGene_10743;snap_masked-LG05-processed-gene-1298.41;NewGene_25483;maker-LG06-augustus-gene-1230.33;maker-LG01-snap-gene-1969.71;augustus_masked-LG09-processed-gene-19.59;maker-LG01-snap-gene-1957.27;ma…
Biological Process: cellular protein complex disassembly (GO:0043624);	2	NewGene_12815;NewGene_5607
Biological Process: cellular protein localization (GO:0034613);	106	maker-LG06-snap-gene-227.11;maker-LG02-augustus-gene-203.0;maker-LG01-snap-gene-1821.4;maker-LG01-snap-gene-874.31;snap_masked-LG01-processed-gene-1740.19;maker-LG01-augustus-gene-1700.18;snap_masked-LG08-processed-gene-25.8;NewGene_8487;maker-LG06-augustus-gene-257.29;maker-Contig35-snap-gene-0.65;maker-LG01-augustus-gene-1847.8;augustus_masked-LG08-processed-gene-705.2;maker-LG06-augustus-gene-…
Biological Process: cellular protein metabolic process (GO:0044267);	399	maker-LG02-snap-gene-275.5;snap_masked-LG06-processed-gene-104.26;maker-LG06-augustus-gene-19.85;maker-LG06-augustus-gene-1318.9;maker-LG07-snap-gene-691.1;snap_masked-LG01-processed-gene-1545.31;NewGene_25641;maker-LG09-snap-gene-763.0;NewGene_25437;maker-LG01-snap-gene-1913.17;maker-LG06-snap-gene-229.12;maker-Contig3-snap-gene-0.48;snap_masked-LG05-processed-gene-212.4;maker-LG06-augustus-gene…
Biological Process: cellular protein modification process (GO:0006464);	335	maker-LG08-snap-gene-552.11;snap_masked-LG01-processed-gene-1881.71;NewGene_7337;maker-LG06-augustus-gene-116.33;maker-LG05-augustus-gene-255.8;maker-LG01-snap-gene-1787.25;maker-LG03-snap-gene-1262.5;maker-Contig15-snap-gene-0.6;snap_masked-LG06-processed-gene-1292.15;snap_masked-LG06-processed-gene-119.32;maker-LG09-augustus-gene-1049.18;NewGene_9808;maker-LG08-snap-gene-949.7;NewGene_3159;snap…
Biological Process: cellular protein-containing complex assembly (GO:0034622);	77	maker-LG01-snap-gene-1614.45;maker-LG05-augustus-gene-1377.0;snap_masked-LG02-processed-gene-1838.86;maker-LG06-snap-gene-41.29;maker-LG01-augustus-gene-879.5;maker-LG06-snap-gene-56.96;maker-LG02-snap-gene-1836.3;maker-LG06-augustus-gene-119.45;maker-LG05-augustus-gene-1380.0;maker-LG08-augustus-gene-884.23;maker-LG02-snap-gene-275.5;maker-LG01-snap-gene-1888.30;maker-LG05-augustus-gene-1181.5;m…
Biological Process: cellular protein-containing complex localization (GO:0034629);	1	maker-LG05-augustus-gene-544.1
Biological Process: cellular respiration (GO:0045333);	12	maker-LG02-snap-gene-1726.19;augustus_masked-LG06-processed-gene-887.2;maker-LG02-snap-gene-1725.1;maker-LG01-snap-gene-1692.58;maker-LG03-augustus-gene-1295.2;maker-LG03-augustus-gene-1568.98;maker-LG05-augustus-gene-96.10;maker-LG06-snap-gene-887.6;NewGene_11025;NewGene_11014;maker-LG07-snap-gene-1232.57;augustus_masked-LG02-processed-gene-1726.1
Biological Process: cellular response to DNA damage stimulus (GO:0006974);	60	snap_masked-Contig31-processed-gene-0.33;snap_masked-LG05-processed-gene-35.5;maker-LG06-snap-gene-162.38;maker-LG01-augustus-gene-1898.32;augustus_masked-LG08-processed-gene-934.20;augustus_masked-LG09-processed-gene-81.34;maker-LG01-snap-gene-1469.18;maker-LG06-augustus-gene-198.56;maker-LG06-snap-gene-1299.31;snap_masked-LG06-processed-gene-159.65;maker-LG07-snap-gene-752.4;maker-LG08-augustus…
Biological Process: cellular response to UV (GO:0034644);	5	NewGene_25223;snap_masked-LG08-processed-gene-1021.8;snap_masked-LG01-processed-gene-1645.30;maker-LG03-augustus-gene-859.0;maker-LG06-augustus-gene-1122.19
Biological Process: cellular response to UV-A (GO:0071492);	2	maker-LG06-augustus-gene-1122.19;maker-LG03-augustus-gene-859.0
Biological Process: cellular response to UV-B (GO:0071493);	1	snap_masked-LG08-processed-gene-1021.8
Biological Process: cellular response to X-ray (GO:0071481);	1	maker-LG01-augustus-gene-35.46
Biological Process: cellular response to abiotic stimulus (GO:0071214);	45	maker-LG06-augustus-gene-1122.19;maker-LG05-augustus-gene-1372.20;augustus_masked-LG01-processed-gene-1823.4;snap_masked-LG08-processed-gene-1021.8;NewGene_4103;snap_masked-LG01-processed-gene-1825.17;NewGene_5533;NewGene_23383;maker-LG09-snap-gene-1088.13;maker-LG09-augustus-gene-741.3;maker-LG03-augustus-gene-701.12;NewGene_12199;maker-LG03-snap-gene-1294.8;NewGene_13683;maker-LG01-snap-gene-35…
Biological Process: cellular response to abscisic acid stimulus (GO:0071215);	29	augustus_masked-LG05-processed-gene-37.63;maker-LG01-snap-gene-1639.35;maker-LG07-snap-gene-830.42;maker-LG06-augustus-gene-194.14;maker-LG08-augustus-gene-1006.7;NewGene_10418;maker-LG02-snap-gene-1768.17;maker-LG01-snap-gene-31.7;maker-LG05-augustus-gene-551.4;snap_masked-Contig8-processed-gene-2.54;snap_masked-LG07-processed-gene-1190.29;maker-LG08-augustus-gene-303.0;augustus_masked-Contig2-p…
Biological Process: cellular response to acid chemical (GO:0071229);	71	maker-LG01-snap-gene-1595.32;snap_masked-LG08-processed-gene-1195.5;maker-LG03-augustus-gene-1565.17;maker-LG03-snap-gene-1462.53;NewGene_5658;snap_masked-LG01-processed-gene-1961.33;snap_masked-LG01-processed-gene-1813.41;augustus_masked-LG06-processed-gene-662.0;NewGene_23383;snap_masked-LG01-processed-gene-1972.34;maker-LG05-augustus-gene-335.11;snap_masked-LG06-processed-gene-127.8;snap_maske…
Biological Process: cellular response to alcohol (GO:0097306);	29	maker-LG06-augustus-gene-194.14;maker-LG08-augustus-gene-1006.7;maker-LG01-snap-gene-1639.35;maker-LG07-snap-gene-830.42;augustus_masked-LG05-processed-gene-37.63;augustus_masked-Contig2-processed-gene-3.54;snap_masked-LG07-processed-gene-1190.29;snap_masked-Contig8-processed-gene-2.54;maker-LG08-augustus-gene-303.0;maker-LG02-snap-gene-1768.17;maker-LG01-snap-gene-31.7;maker-LG05-augustus-gene-5…
Biological Process: cellular response to aldehyde (GO:0110096);	1	maker-LG03-augustus-gene-482.0
Biological Process: cellular response to anoxia (GO:0071454);	1	NewGene_5078
Biological Process: cellular response to antibiotic (GO:0071236);	8	snap_masked-LG08-processed-gene-1021.8;maker-LG06-augustus-gene-1330.57;snap_masked-LG07-processed-gene-1124.24;maker-LG07-augustus-gene-301.4;snap_masked-LG01-processed-gene-1579.51;maker-LG07-snap-gene-280.7;NewGene_24676;NewGene_11234
Biological Process: cellular response to auxin stimulus (GO:0071365);	31	maker-LG03-augustus-gene-1565.17;snap_masked-LG06-processed-gene-104.26;NewGene_4901;maker-LG01-snap-gene-59.4;maker-LG06-augustus-gene-48.9;NewGene_17003;maker-LG01-snap-gene-449.24;maker-LG02-snap-gene-42.10;maker-LG09-snap-gene-358.1;maker-LG05-augustus-gene-1279.32;maker-LG01-snap-gene-1820.52;snap_masked-LG06-processed-gene-1097.0;maker-LG02-snap-gene-1737.30;maker-LG06-augustus-gene-60.27;m…
Biological Process: cellular response to biotic stimulus (GO:0071216);	11	snap_masked-LG08-processed-gene-1173.27;NewGene_7733;NewGene_8250;maker-LG09-augustus-gene-123.62;NewGene_25133;snap_masked-LG01-processed-gene-1698.47;maker-LG07-augustus-gene-1133.1;NewGene_21481;snap_masked-LG01-processed-gene-141.41;snap_masked-LG06-processed-gene-159.65;snap_masked-LG06-processed-gene-285.2
Biological Process: cellular response to blue light (GO:0071483);	3	NewGene_13683;maker-LG06-augustus-gene-1122.19;NewGene_12199
Biological Process: cellular response to brassinosteroid stimulus (GO:0071367);	6	maker-LG01-augustus-gene-1838.19;maker-LG08-augustus-gene-1153.74;augustus_masked-LG08-processed-gene-972.5;maker-LG01-snap-gene-2002.35;augustus_masked-LG02-processed-gene-1728.6;maker-LG02-snap-gene-42.10
Biological Process: cellular response to cadmium ion (GO:0071276);	1	maker-LG08-augustus-gene-25.17
Biological Process: cellular response to calcium ion (GO:0071277);	2	maker-LG01-augustus-gene-1680.53;maker-LG01-snap-gene-1669.42
Biological Process: cellular response to carbohydrate stimulus (GO:0071322);	11	maker-LG03-snap-gene-112.30;maker-LG06-snap-gene-1337.48;snap_masked-LG08-processed-gene-1021.8;maker-LG01-augustus-gene-1855.5;maker-LG06-snap-gene-1339.21;maker-LG03-snap-gene-1294.8;maker-LG06-augustus-gene-1014.11;NewGene_17756;augustus_masked-LG01-processed-gene-1762.57;maker-LG01-augustus-gene-1767.25;maker-LG01-snap-gene-359.6
Biological Process: cellular response to carbon dioxide (GO:0071244);	1	snap_masked-LG01-processed-gene-1723.38
Biological Process: cellular response to chemical stimulus (GO:0070887);	318	maker-LG01-snap-gene-10.88;maker-LG07-snap-gene-373.6;snap_masked-LG07-processed-gene-442.1;maker-LG03-augustus-gene-1565.17;snap_masked-LG07-processed-gene-48.6;snap_masked-LG07-processed-gene-1188.40;maker-LG02-snap-gene-42.10;maker-LG08-snap-gene-1.16;augustus_masked-LG03-processed-gene-1507.11;NewGene_9712;maker-Contig2-snap-gene-4.33;maker-LG01-snap-gene-1903.10;maker-Contig14-snap-gene-0.9;…
Biological Process: cellular response to chitin (GO:0071323);	2	maker-LG03-augustus-gene-1424.14;NewGene_5966
Biological Process: cellular response to chromate (GO:0071247);	1	maker-LG08-augustus-gene-25.17
Biological Process: cellular response to cold (GO:0070417);	13	maker-LG09-augustus-gene-93.35;maker-LG02-snap-gene-285.2;maker-LG09-snap-gene-122.14;maker-LG07-augustus-gene-1136.1;maker-LG01-snap-gene-1600.16;maker-LG02-augustus-gene-1735.20;snap_masked-LG02-processed-gene-7.5;maker-LG01-snap-gene-73.12;maker-LG06-augustus-gene-194.14;snap_masked-LG01-processed-gene-14.8;snap_masked-LG01-processed-gene-1872.63;NewGene_5078;maker-LG05-snap-gene-152.45
Biological Process: cellular response to copper ion (GO:0071280);	1	maker-LG08-augustus-gene-25.17
Biological Process: cellular response to cytokine stimulus (GO:0071345);	6	snap_masked-LG01-processed-gene-1978.22;snap_masked-Contig29-processed-gene-1.52;maker-LG06-augustus-gene-836.4;NewGene_11662;NewGene_6524;maker-LG08-augustus-gene-25.17
Biological Process: cellular response to cytokinin stimulus (GO:0071368);	22	augustus_masked-LG06-processed-gene-520.9;snap_masked-LG06-processed-gene-1097.0;maker-LG05-snap-gene-1368.26;maker-LG05-augustus-gene-1279.32;maker-LG09-augustus-gene-741.3;augustus_masked-LG05-processed-gene-1356.29;maker-LG03-snap-gene-1294.8;maker-LG09-augustus-gene-51.3;NewGene_21714;maker-LG01-snap-gene-359.6;NewGene_9578;maker-LG09-augustus-gene-115.24;maker-LG01-augustus-gene-2039.68;make…
Biological Process: cellular response to decreased oxygen levels (GO:0036294);	9	augustus_masked-LG06-processed-gene-406.5;NewGene_4370;maker-LG06-augustus-gene-406.10;maker-LG06-augustus-gene-406.9;snap_masked-LG07-processed-gene-1188.40;maker-LG08-augustus-gene-25.17;NewGene_11266;maker-LG06-augustus-gene-410.1;NewGene_5078
Biological Process: cellular response to disaccharide stimulus (GO:0071324);	5	maker-LG03-snap-gene-1294.8;maker-LG06-snap-gene-1339.21;maker-LG01-snap-gene-359.6;snap_masked-LG08-processed-gene-1021.8;maker-LG06-snap-gene-1337.48
Biological Process: cellular response to drug (GO:0035690);	13	maker-LG03-augustus-gene-1424.14;maker-LG07-snap-gene-280.7;NewGene_11084;NewGene_11234;NewGene_24676;snap_masked-LG08-processed-gene-1021.8;maker-LG06-augustus-gene-1330.57;maker-LG05-snap-gene-1221.27;NewGene_5966;maker-LG08-augustus-gene-25.17;snap_masked-LG07-processed-gene-1124.24;maker-LG07-augustus-gene-301.4;snap_masked-LG01-processed-gene-1579.51
Biological Process: cellular response to dsRNA (GO:0071359);	108	maker-LG09-augustus-gene-124.58;snap_masked-LG06-processed-gene-66.54;maker-LG09-augustus-gene-183.22;NewGene_867;snap_masked-LG01-processed-gene-1455.15;maker-LG05-augustus-gene-217.21;maker-LG08-snap-gene-1.16;maker-Contig2-snap-gene-4.33;augustus_masked-LG03-processed-gene-1507.11;snap_masked-LG02-processed-gene-87.17;maker-LG06-augustus-gene-80.0;snap_masked-Contig10-processed-gene-0.7;snap_m…
Biological Process: cellular response to endogenous stimulus (GO:0071495);	136	maker-LG01-snap-gene-1726.43;maker-LG06-augustus-gene-194.14;NewGene_8803;maker-LG01-snap-gene-20.25;maker-LG06-snap-gene-341.30;augustus_masked-LG03-processed-gene-27.18;NewGene_10418;NewGene_17004;augustus_masked-LG03-processed-gene-27.20;NewGene_17009;maker-LG06-snap-gene-1066.17;maker-LG02-snap-gene-1768.17;maker-LG01-snap-gene-2002.35;maker-LG05-augustus-gene-1279.32;maker-LG01-snap-gene-183…
Biological Process: cellular response to environmental stimulus (GO:0104004);	45	maker-LG01-snap-gene-1731.6;augustus_masked-LG07-processed-gene-1215.70;maker-LG03-augustus-gene-859.0;maker-LG06-snap-gene-61.31;NewGene_5583;maker-LG06-augustus-gene-106.41;NewGene_21055;maker-LG06-augustus-gene-520.23;maker-Contig3-snap-gene-0.51;snap_masked-LG01-processed-gene-14.8;maker-LG06-snap-gene-1337.48;augustus_masked-LG01-processed-gene-1955.45;maker-LG01-snap-gene-1818.17;maker-LG02…
Biological Process: cellular response to erythropoietin (GO:0036018);	1	maker-LG08-augustus-gene-25.17
Biological Process: cellular response to estrogen stimulus (GO:0071391);	2	maker-LG07-augustus-gene-975.23;maker-LG09-augustus-gene-314.59
Biological Process: cellular response to ethylene stimulus (GO:0071369);	17	maker-LG09-snap-gene-8.3;NewGene_8803;maker-LG05-snap-gene-1221.27;augustus_masked-LG05-processed-gene-687.2;maker-LG07-snap-gene-1201.65;augustus_masked-LG03-processed-gene-27.20;maker-LG07-augustus-gene-1199.15;NewGene_5555;augustus_masked-LG03-processed-gene-27.18;augustus_masked-LG08-processed-gene-93.0;augustus_masked-LG05-processed-gene-687.0;maker-LG05-snap-gene-1368.26;NewGene_11234;augus…
Biological Process: cellular response to external biotic stimulus (GO:0071217);	8	snap_masked-LG06-processed-gene-159.65;NewGene_21481;snap_masked-LG01-processed-gene-141.41;maker-LG07-augustus-gene-1133.1;snap_masked-LG06-processed-gene-285.2;snap_masked-LG01-processed-gene-1698.47;NewGene_25133;maker-LG09-augustus-gene-123.62
Biological Process: cellular response to external stimulus (GO:0071496);	46	snap_masked-LG06-processed-gene-159.65;snap_masked-LG06-processed-gene-285.2;maker-LG06-augustus-gene-537.6;snap_masked-LG06-processed-gene-104.26;maker-LG06-augustus-gene-106.41;snap_masked-LG01-processed-gene-47.30;maker-LG05-augustus-gene-162.15;maker-LG01-snap-gene-2002.35;maker-LG02-augustus-gene-1297.0;snap_masked-LG01-processed-gene-141.41;maker-LG07-augustus-gene-1133.1;maker-LG06-snap-ge…
Biological Process: cellular response to extracellular stimulus (GO:0031668);	38	maker-LG01-snap-gene-1883.22;maker-Contig1-snap-gene-1.4;maker-LG06-snap-gene-1337.48;snap_masked-LG01-processed-gene-14.8;maker-LG01-snap-gene-1832.8;maker-LG03-augustus-gene-769.2;maker-LG05-snap-gene-0.5;maker-LG02-augustus-gene-382.0;maker-LG03-augustus-gene-1566.60;maker-LG01-snap-gene-848.2;maker-LG01-snap-gene-1685.13;maker-LG01-snap-gene-1872.33;maker-LG06-snap-gene-1339.21;maker-LG02-aug…
Biological Process: cellular response to far red light (GO:0071490);	1	maker-LG06-augustus-gene-1122.19
Biological Process: cellular response to freezing (GO:0071497);	1	maker-LG05-snap-gene-152.45
Biological Process: cellular response to gamma radiation (GO:0071480);	1	maker-LG01-augustus-gene-35.46
Biological Process: cellular response to gibberellin stimulus (GO:0071370);	6	maker-LG06-augustus-gene-20.9;maker-LG03-snap-gene-1462.53;maker-LG09-augustus-gene-51.3;snap_masked-Contig6-processed-gene-4.18;snap_masked-LG01-processed-gene-1981.32;maker-LG01-snap-gene-1808.47
Biological Process: cellular response to glucose stimulus (GO:0071333);	1	snap_masked-LG01-processed-gene-288.6
Biological Process: cellular response to growth factor stimulus (GO:0071363);	1	maker-LG08-augustus-gene-25.17
Biological Process: cellular response to heat (GO:0034605);	12	maker-LG01-snap-gene-131.4;maker-LG03-augustus-gene-1532.25;maker-LG03-augustus-gene-1492.78;maker-LG08-snap-gene-561.9;snap_masked-LG01-processed-gene-14.8;NewGene_5078;snap_masked-LG07-processed-gene-1188.40;maker-LG07-snap-gene-1139.51;snap_masked-LG02-processed-gene-7.5;maker-LG06-augustus-gene-1122.19;augustus_masked-LG01-processed-gene-1819.75;maker-LG01-snap-gene-73.12
Biological Process: cellular response to high light intensity (GO:0071486);	2	maker-LG06-augustus-gene-1122.19;maker-LG03-augustus-gene-859.0
Biological Process: cellular response to hormone stimulus (GO:0032870);	128	maker-LG01-snap-gene-1808.47;snap_masked-LG05-processed-gene-484.14;NewGene_5555;maker-LG07-augustus-gene-1199.15;augustus_masked-LG09-processed-gene-806.3;maker-LG01-snap-gene-31.7;augustus_masked-LG05-processed-gene-687.2;maker-LG05-snap-gene-1368.26;maker-LG01-snap-gene-1820.52;maker-LG09-snap-gene-358.1;snap_masked-LG06-processed-gene-1097.0;augustus_masked-LG06-processed-gene-520.9;snap_mask…
Biological Process: cellular response to hydrogen peroxide (GO:0070301);	2	snap_masked-LG07-processed-gene-1124.24;maker-LG06-augustus-gene-1330.57
Biological Process: cellular response to hypoxia (GO:0071456);	10	maker-LG06-augustus-gene-406.9;maker-LG06-augustus-gene-406.10;maker-LG09-augustus-gene-1012.2;NewGene_4370;augustus_masked-LG06-processed-gene-406.5;maker-LG06-augustus-gene-410.1;NewGene_11266;maker-LG09-augustus-gene-1012.3;maker-LG08-augustus-gene-25.17;snap_masked-LG07-processed-gene-1188.40
Biological Process: cellular response to indolebutyric acid stimulus (GO:0071366);	1	snap_masked-LG07-processed-gene-1224.24
Biological Process: cellular response to inorganic substance (GO:0071241);	25	maker-LG06-augustus-gene-48.9;maker-LG06-snap-gene-1335.9;snap_masked-LG01-processed-gene-884.3;maker-LG01-snap-gene-1602.31;maker-LG06-augustus-gene-406.9;maker-LG06-augustus-gene-406.10;maker-LG03-augustus-gene-1565.17;maker-LG08-augustus-gene-25.17;NewGene_9873;maker-LG07-snap-gene-1242.3;NewGene_26349;maker-LG01-augustus-gene-1680.53;maker-Contig35-snap-gene-0.65;NewGene_9712;NewGene_3029;mak…
Biological Process: cellular response to insulin stimulus (GO:0032869);	2	NewGene_5087;NewGene_5086
Biological Process: cellular response to interferon-gamma (GO:0071346);	2	maker-LG08-augustus-gene-25.17;NewGene_6524
Biological Process: cellular response to interleukin-1 (GO:0071347);	2	NewGene_11662;snap_masked-LG01-processed-gene-1978.22
Biological Process: cellular response to interleukin-3 (GO:0036016);	1	maker-LG08-augustus-gene-25.17
Biological Process: cellular response to interleukin-7 (GO:0098761);	1	maker-LG06-augustus-gene-836.4
Biological Process: cellular response to ionizing radiation (GO:0071479);	2	maker-LG03-augustus-gene-1567.104;maker-LG07-augustus-gene-894.48
Biological Process: cellular response to iron ion (GO:0071281);	12	maker-LG06-augustus-gene-410.1;maker-LG05-snap-gene-1221.27;maker-LG07-snap-gene-1242.3;augustus_masked-LG06-processed-gene-406.5;maker-LG01-snap-gene-1602.31;maker-LG06-snap-gene-1335.9;NewGene_6013;maker-LG07-snap-gene-1227.41;NewGene_17756;maker-LG06-augustus-gene-406.9;maker-LG01-snap-gene-1607.5;maker-LG06-augustus-gene-406.10
Biological Process: cellular response to iron ion starvation (GO:0010106);	1	snap_masked-LG01-processed-gene-40.26
Biological Process: cellular response to jasmonic acid stimulus (GO:0071395);	23	augustus_masked-Contig2-processed-gene-3.54;NewGene_17009;NewGene_9236;maker-LG01-snap-gene-35.49;NewGene_24676;snap_masked-LG09-processed-gene-41.46;snap_masked-LG05-processed-gene-484.14;maker-LG09-augustus-gene-342.0;maker-LG05-augustus-gene-153.34;maker-LG07-snap-gene-1176.1;augustus_masked-LG05-processed-gene-37.63;NewGene_24532;maker-LG09-augustus-gene-70.22;maker-LG06-augustus-gene-520.23;…
Biological Process: cellular response to ketone (GO:1901655);	1	NewGene_21157
Biological Process: cellular response to leptin stimulus (GO:0044320);	1	maker-LG08-augustus-gene-25.17
Biological Process: cellular response to light intensity (GO:0071484);	3	maker-LG03-augustus-gene-859.0;maker-LG06-augustus-gene-1122.19;snap_masked-LG08-processed-gene-1021.8
Biological Process: cellular response to light stimulus (GO:0071482);	25	maker-LG01-snap-gene-35.49;NewGene_25223;NewGene_3184;snap_masked-LG01-processed-gene-1981.32;augustus_masked-LG03-processed-gene-1580.31;maker-LG01-snap-gene-1818.17;snap_masked-LG01-processed-gene-1925.48;maker-LG01-snap-gene-1808.47;augustus_masked-LG01-processed-gene-1955.45;snap_masked-LG01-processed-gene-1645.30;maker-LG08-augustus-gene-1174.24;maker-Contig3-snap-gene-0.51;maker-LG06-august…
Biological Process: cellular response to lipid (GO:0071396);	46	maker-LG01-snap-gene-1726.43;augustus_masked-LG05-processed-gene-37.63;snap_masked-Contig6-processed-gene-4.18;snap_masked-LG08-processed-gene-1173.27;maker-LG06-augustus-gene-194.14;maker-LG08-augustus-gene-1006.7;NewGene_10418;snap_masked-LG01-processed-gene-1981.32;maker-LG01-augustus-gene-1834.55;maker-LG02-snap-gene-1768.17;maker-LG06-augustus-gene-20.9;augustus_masked-Contig2-processed-gene…
Biological Process: cellular response to lipopolysaccharide (GO:0071222);	1	snap_masked-LG08-processed-gene-1173.27
Biological Process: cellular response to magnesium ion (GO:0071286);	4	maker-Contig35-snap-gene-0.65;maker-LG01-augustus-gene-1847.8;NewGene_9712;NewGene_9873
Biological Process: cellular response to mechanical stimulus (GO:0071260);	1	maker-LG06-snap-gene-106.33
Biological Process: cellular response to metal ion (GO:0071248);	21	maker-LG07-snap-gene-1227.41;NewGene_6013;NewGene_17756;maker-LG01-snap-gene-1607.5;augustus_masked-LG06-processed-gene-406.5;maker-Contig35-snap-gene-0.65;maker-LG01-augustus-gene-1847.8;NewGene_9712;maker-LG06-augustus-gene-410.1;augustus_masked-LG06-processed-gene-1328.45;maker-LG01-snap-gene-1669.42;maker-LG05-snap-gene-1221.27;maker-LG06-augustus-gene-406.9;maker-LG06-augustus-gene-406.10;sn…
Biological Process: cellular response to misfolded protein (GO:0071218);	5	NewGene_4114;NewGene_13868;maker-LG02-augustus-gene-1688.17;maker-LG01-snap-gene-1855.26;maker-LG09-snap-gene-419.3
Biological Process: cellular response to molecule of bacterial origin (GO:0071219);	2	NewGene_8250;snap_masked-LG08-processed-gene-1173.27
Biological Process: cellular response to nickel ion (GO:0071289);	2	snap_masked-LG01-processed-gene-884.3;augustus_masked-LG06-processed-gene-1328.45
Biological Process: cellular response to nitrate (GO:0071249);	5	NewGene_4520;NewGene_3029;maker-LG06-augustus-gene-48.9;maker-LG03-augustus-gene-1565.17;NewGene_26349
Biological Process: cellular response to nitric oxide (GO:0071732);	2	maker-LG05-snap-gene-1221.27;maker-LG08-augustus-gene-25.17
Biological Process: cellular response to nitrogen compound (GO:1901699);	125	maker-LG08-augustus-gene-1038.25;snap_masked-LG08-processed-gene-1170.35;maker-LG03-augustus-gene-1410.10;snap_masked-Contig10-processed-gene-0.7;maker-LG06-augustus-gene-80.0;snap_masked-LG02-processed-gene-87.17;augustus_masked-LG03-processed-gene-1507.11;maker-Contig2-snap-gene-4.33;maker-LG08-snap-gene-1.16;maker-LG05-augustus-gene-217.21;snap_masked-LG01-processed-gene-1455.15;NewGene_867;sn…
Biological Process: cellular response to nitrogen levels (GO:0043562);	5	augustus_masked-LG03-processed-gene-1543.46;maker-LG06-augustus-gene-149.13;maker-LG08-augustus-gene-987.15;maker-LG02-augustus-gene-1297.0;maker-LG06-snap-gene-252.4
Biological Process: cellular response to nitrogen starvation (GO:0006995);	6	augustus_masked-LG02-processed-gene-1620.7;maker-LG06-augustus-gene-149.13;augustus_masked-LG03-processed-gene-1543.46;maker-LG06-snap-gene-252.4;maker-LG02-augustus-gene-1297.0;augustus_masked-LG05-processed-gene-1075.1
Biological Process: cellular response to nutrient (GO:0031670);	10	snap_masked-LG06-processed-gene-104.26;NewGene_11084;maker-LG06-augustus-gene-537.6;maker-LG01-snap-gene-1233.17;maker-Contig1-snap-gene-1.4;maker-LG01-snap-gene-1820.52;maker-LG05-snap-gene-0.5;maker-LG06-snap-gene-46.19;maker-LG03-augustus-gene-1566.60;maker-LG01-snap-gene-848.2
Biological Process: cellular response to nutrient levels (GO:0031669);	30	maker-LG06-snap-gene-1339.21;maker-LG08-snap-gene-451.6;maker-LG06-snap-gene-252.4;maker-LG02-augustus-gene-1297.0;maker-LG01-snap-gene-1685.12;snap_masked-LG06-processed-gene-392.8;NewGene_11084;maker-LG01-snap-gene-1872.33;maker-LG01-snap-gene-1685.13;maker-LG01-snap-gene-848.2;maker-LG03-augustus-gene-1566.60;maker-LG03-augustus-gene-769.2;maker-LG01-snap-gene-1233.17;maker-LG01-snap-gene-1832…
Biological Process: cellular response to organic cyclic compound (GO:0071407);	124	NewGene_867;snap_masked-LG06-processed-gene-66.54;maker-LG09-augustus-gene-183.22;maker-LG09-augustus-gene-124.58;augustus_masked-LG03-processed-gene-1507.11;maker-Contig2-snap-gene-4.33;maker-LG08-snap-gene-1.16;maker-LG05-augustus-gene-217.21;snap_masked-LG01-processed-gene-1455.15;snap_masked-Contig10-processed-gene-0.7;maker-LG06-augustus-gene-80.0;snap_masked-LG02-processed-gene-87.17;maker-…
Biological Process: cellular response to organic substance (GO:0071310);	260	maker-LG01-snap-gene-51.34;maker-LG01-snap-gene-1896.33;maker-LG01-snap-gene-1862.21;maker-LG05-augustus-gene-1279.32;maker-LG03-augustus-gene-1301.1;maker-LG05-snap-gene-1198.8;maker-LG06-augustus-gene-537.6;snap_masked-Contig41-processed-gene-0.12;maker-LG01-snap-gene-1855.26;snap_masked-LG07-processed-gene-1108.11;maker-LG06-snap-gene-341.30;maker-LG01-snap-gene-1726.43;NewGene_17009;maker-LG0…
Biological Process: cellular response to organonitrogen compound (GO:0071417);	10	maker-LG06-augustus-gene-537.6;NewGene_5086;maker-LG03-augustus-gene-1424.14;snap_masked-LG07-processed-gene-1224.24;maker-LG05-snap-gene-0.5;maker-LG06-snap-gene-46.19;maker-Contig1-snap-gene-1.4;maker-LG03-augustus-gene-1566.60;NewGene_5966;NewGene_5087
Biological Process: cellular response to osmotic stress (GO:0071470);	20	snap_masked-LG01-processed-gene-1825.17;snap_masked-LG08-processed-gene-1021.8;NewGene_4103;maker-LG01-snap-gene-1731.6;NewGene_5533;maker-LG09-snap-gene-1088.13;maker-LG09-augustus-gene-741.3;maker-LG03-snap-gene-1294.8;maker-LG01-snap-gene-359.6;maker-Contig4-augustus-gene-4.6;maker-LG06-augustus-gene-106.41;NewGene_5583;maker-LG01-augustus-gene-1818.76;snap_masked-LG02-processed-gene-7.5;maker…
Biological Process: cellular response to oxidative stress (GO:0034599);	28	maker-LG01-snap-gene-1557.27;maker-LG08-augustus-gene-25.17;snap_masked-LG08-processed-gene-1021.8;maker-LG02-snap-gene-89.11;maker-LG01-snap-gene-366.9;maker-Contig5-augustus-gene-5.1;maker-LG09-augustus-gene-741.3;maker-LG07-snap-gene-1156.30;NewGene_7172;NewGene_21157;maker-Contig17-snap-gene-0.38;maker-LG01-snap-gene-1719.29;snap_masked-LG07-processed-gene-1124.24;maker-LG02-snap-gene-1390.11…
Biological Process: cellular response to oxygen levels (GO:0071453);	9	augustus_masked-LG06-processed-gene-406.5;NewGene_4370;maker-LG06-augustus-gene-406.10;maker-LG06-augustus-gene-406.9;snap_masked-LG07-processed-gene-1188.40;maker-LG08-augustus-gene-25.17;NewGene_11266;maker-LG06-augustus-gene-410.1;NewGene_5078
Biological Process: cellular response to oxygen radical (GO:0071450);	5	NewGene_25095;snap_masked-LG08-processed-gene-1021.8;maker-Contig17-snap-gene-0.38;maker-LG08-augustus-gene-25.17;maker-LG01-snap-gene-1719.29
Biological Process: cellular response to oxygen-containing compound (GO:1901701);	103	maker-LG06-snap-gene-1337.48;augustus_masked-LG05-processed-gene-37.63;snap_masked-LG07-processed-gene-1224.24;maker-LG07-snap-gene-1176.1;maker-LG05-snap-gene-1221.27;maker-LG02-augustus-gene-382.0;snap_masked-Contig6-processed-gene-4.18;maker-LG09-augustus-gene-342.0;maker-LG08-augustus-gene-1006.7;snap_masked-LG01-processed-gene-1981.32;NewGene_9236;maker-LG01-snap-gene-35.49;maker-LG06-snap-g…
Biological Process: cellular response to ozone (GO:0071457);	1	snap_masked-LG08-processed-gene-1021.8
Biological Process: cellular response to paraquat (GO:0072756);	1	NewGene_9808
Biological Process: cellular response to peptide (GO:1901653);	2	NewGene_5087;NewGene_5086
Biological Process: cellular response to peptide hormone stimulus (GO:0071375);	2	NewGene_5087;NewGene_5086
Biological Process: cellular response to phosphate starvation (GO:0016036);	17	maker-LG01-snap-gene-359.6;augustus_masked-LG07-processed-gene-1151.30;snap_masked-LG06-processed-gene-104.26;maker-LG03-snap-gene-1294.8;maker-LG09-augustus-gene-134.11;snap_masked-LG01-processed-gene-1844.35;maker-LG01-snap-gene-1820.52;NewGene_16050;augustus_masked-LG06-processed-gene-520.9;maker-LG01-snap-gene-2041.94;maker-LG01-snap-gene-1872.33;snap_masked-LG06-processed-gene-392.8;maker-LG…
Biological Process: cellular response to potassium ion starvation (GO:0051365);	3	maker-LG01-snap-gene-1685.13;maker-LG01-snap-gene-1832.8;maker-LG01-snap-gene-1685.12
Biological Process: cellular response to radiation (GO:0071478);	23	snap_masked-LG01-processed-gene-1925.48;maker-LG01-snap-gene-1818.17;snap_masked-LG01-processed-gene-1645.30;maker-LG01-snap-gene-1808.47;augustus_masked-LG01-processed-gene-1955.45;maker-LG03-augustus-gene-1567.104;maker-LG01-snap-gene-35.49;snap_masked-LG01-processed-gene-1981.32;NewGene_3184;augustus_masked-LG03-processed-gene-1580.31;NewGene_25223;augustus_masked-LG01-processed-gene-1823.4;ma…
Biological Process: cellular response to reactive nitrogen species (GO:1902170);	6	maker-LG06-augustus-gene-48.9;NewGene_3029;maker-LG08-augustus-gene-25.17;NewGene_26349;maker-LG05-snap-gene-1221.27;maker-LG03-augustus-gene-1565.17
Biological Process: cellular response to reactive oxygen species (GO:0034614);	10	maker-Contig17-snap-gene-0.38;maker-LG08-augustus-gene-25.17;maker-LG01-snap-gene-1719.29;snap_masked-LG07-processed-gene-1124.24;snap_masked-LG08-processed-gene-1021.8;maker-LG06-augustus-gene-1330.57;maker-LG05-snap-gene-1221.27;NewGene_25095;snap_masked-LG01-processed-gene-1900.16;NewGene_11084
Biological Process: cellular response to red light (GO:0071491);	4	NewGene_13683;maker-LG05-augustus-gene-1372.20;maker-LG06-augustus-gene-1122.19;snap_masked-LG01-processed-gene-1981.32
Biological Process: cellular response to red or far red light (GO:0071489);	13	maker-LG01-snap-gene-35.49;maker-LG06-augustus-gene-520.23;NewGene_13683;maker-LG06-snap-gene-61.31;augustus_masked-LG03-processed-gene-1580.31;snap_masked-LG01-processed-gene-1981.32;maker-LG05-augustus-gene-1372.20;maker-LG06-augustus-gene-1122.19;augustus_masked-LG01-processed-gene-1823.4;augustus_masked-LG07-processed-gene-1215.70;snap_masked-LG01-processed-gene-1925.48;maker-LG01-snap-gene-1…
Biological Process: cellular response to salicylic acid stimulus (GO:0071446);	5	maker-LG07-snap-gene-280.7;NewGene_24676;NewGene_11234;snap_masked-LG01-processed-gene-1579.51;maker-LG07-augustus-gene-301.4
Biological Process: cellular response to salt (GO:1902075);	1	maker-LG01-snap-gene-1731.6
Biological Process: cellular response to salt stress (GO:0071472);	9	snap_masked-LG02-processed-gene-7.5;maker-LG02-augustus-gene-382.0;maker-LG01-augustus-gene-1818.76;maker-LG01-snap-gene-1731.6;snap_masked-LG08-processed-gene-1021.8;maker-LG09-snap-gene-1088.13;maker-LG06-augustus-gene-106.41;NewGene_7299;snap_masked-LG06-processed-gene-127.8
Biological Process: cellular response to singlet oxygen (GO:0071452);	1	NewGene_11084
Biological Process: cellular response to starvation (GO:0009267);	22	maker-LG01-snap-gene-1872.33;maker-LG01-snap-gene-1685.13;snap_masked-LG06-processed-gene-392.8;maker-LG01-snap-gene-1685.12;maker-LG08-snap-gene-451.6;maker-LG06-snap-gene-252.4;maker-LG02-augustus-gene-1297.0;maker-LG06-snap-gene-1339.21;maker-LG06-snap-gene-1337.48;maker-LG01-snap-gene-1883.22;maker-LG01-snap-gene-1832.8;maker-LG03-augustus-gene-769.2;maker-LG01-snap-gene-359.6;snap_masked-LG0…
Biological Process: cellular response to steroid hormone stimulus (GO:0071383);	10	maker-LG01-augustus-gene-1834.55;NewGene_21157;snap_masked-LG06-processed-gene-97.57;maker-LG01-augustus-gene-1838.19;augustus_masked-LG08-processed-gene-972.5;augustus_masked-LG02-processed-gene-1728.6;maker-LG08-augustus-gene-1153.74;maker-LG01-snap-gene-1726.43;maker-LG01-snap-gene-2002.35;maker-LG02-snap-gene-42.10
Biological Process: cellular response to stimulus (GO:0051716);	580	maker-LG03-augustus-gene-1424.11;snap_masked-LG02-processed-gene-87.17;maker-LG07-snap-gene-53.13;augustus_masked-LG06-processed-gene-1328.45;maker-LG06-augustus-gene-80.0;maker-LG07-snap-gene-249.0;snap_masked-LG08-processed-gene-1170.35;maker-LG01-snap-gene-1903.10;snap_masked-LG07-processed-gene-143.4;maker-LG08-snap-gene-1.16;augustus_masked-LG03-processed-gene-1507.11;maker-LG07-snap-gene-11…
Biological Process: cellular response to stress (GO:0033554);	246	maker-LG01-snap-gene-1469.18;maker-LG06-augustus-gene-198.56;maker-LG05-augustus-gene-223.29;NewGene_11266;snap_masked-LG05-processed-gene-35.5;maker-LG05-augustus-gene-162.15;NewGene_2594;maker-LG08-augustus-gene-25.17;maker-LG07-augustus-gene-142.8;augustus_masked-LG07-processed-gene-114.7;maker-LG07-snap-gene-207.3;maker-LG01-snap-gene-366.9;maker-Contig5-augustus-gene-5.1;NewGene_7172;NewGene…
Biological Process: cellular response to sucrose stimulus (GO:0071329);	5	maker-LG06-snap-gene-1339.21;maker-LG03-snap-gene-1294.8;maker-LG06-snap-gene-1337.48;snap_masked-LG08-processed-gene-1021.8;maker-LG01-snap-gene-359.6
Biological Process: cellular response to sulfur starvation (GO:0010438);	3	NewGene_24058;maker-LG05-augustus-gene-162.15;snap_masked-LG01-processed-gene-47.30
Biological Process: cellular response to superoxide (GO:0071451);	5	maker-Contig17-snap-gene-0.38;maker-LG01-snap-gene-1719.29;maker-LG08-augustus-gene-25.17;snap_masked-LG08-processed-gene-1021.8;NewGene_25095
Biological Process: cellular response to testosterone stimulus (GO:0071394);	1	NewGene_21157
Biological Process: cellular response to tetrahydrofolate (GO:1904482);	3	maker-LG06-augustus-gene-183.18;maker-LG01-snap-gene-1895.21;maker-LG06-augustus-gene-178.2
Biological Process: cellular response to topologically incorrect protein (GO:0035967);	7	NewGene_4114;NewGene_13868;snap_masked-LG07-processed-gene-1188.40;maker-LG02-augustus-gene-1688.17;maker-LG01-snap-gene-73.12;maker-LG01-snap-gene-1855.26;maker-LG09-snap-gene-419.3
Biological Process: cellular response to toxic substance (GO:0097237);	23	NewGene_3;NewGene_25095;NewGene_14344;maker-LG05-snap-gene-406.13;maker-LG01-augustus-gene-1990.0;NewGene_22032;NewGene_9808;NewGene_6020;maker-LG06-augustus-gene-1330.57;maker-LG02-snap-gene-1390.11;snap_masked-LG07-processed-gene-1124.24;maker-LG01-snap-gene-1719.29;maker-Contig17-snap-gene-0.38;maker-Contig6-snap-gene-0.31;snap_masked-LG06-processed-gene-234.9;NewGene_7172;maker-LG01-snap-gene…
Biological Process: cellular response to unfolded protein (GO:0034620);	3	snap_masked-LG01-processed-gene-1711.49;maker-LG01-snap-gene-73.12;snap_masked-LG07-processed-gene-1188.40
Biological Process: cellular response to vascular endothelial growth factor stimulus (GO:0035924);	1	maker-LG08-augustus-gene-25.17
Biological Process: cellular response to virus (GO:0098586);	3	NewGene_867;NewGene_12798;maker-LG05-augustus-gene-217.21
Biological Process: cellular response to water deprivation (GO:0042631);	7	snap_masked-LG06-processed-gene-127.8;snap_masked-LG01-processed-gene-14.8;maker-LG06-augustus-gene-106.41;NewGene_23383;maker-LG03-augustus-gene-701.12;maker-LG01-augustus-gene-1818.76;maker-LG02-augustus-gene-382.0
Biological Process: cellular response to water stimulus (GO:0071462);	7	maker-LG01-augustus-gene-1818.76;maker-LG03-augustus-gene-701.12;maker-LG02-augustus-gene-382.0;snap_masked-LG06-processed-gene-127.8;snap_masked-LG01-processed-gene-14.8;maker-LG06-augustus-gene-106.41;NewGene_23383
Biological Process: cellular response to zinc ion (GO:0071294);	1	maker-LG08-augustus-gene-25.17
Biological Process: cellular senescence (GO:0090398);	1	maker-LG06-augustus-gene-19.93
Biological Process: cellular sphingolipid homeostasis (GO:0090156);	1	NewGene_4648
Biological Process: cellular transition metal ion homeostasis (GO:0046916);	12	maker-LG02-snap-gene-1836.3;maker-LG06-augustus-gene-199.2;maker-LG06-snap-gene-1335.9;maker-LG09-augustus-gene-420.7;maker-LG01-snap-gene-1602.31;NewGene_11605;maker-LG01-snap-gene-1607.5;maker-LG06-augustus-gene-199.3;maker-LG08-augustus-gene-25.17;snap_masked-LG01-processed-gene-1967.35;NewGene_25180;maker-LG01-augustus-gene-1953.60
Biological Process: cellular zinc ion homeostasis (GO:0006882);	6	maker-LG06-snap-gene-1338.28;maker-LG02-snap-gene-1836.3;maker-LG08-augustus-gene-25.17;maker-LG05-snap-gene-1181.1;maker-LG05-snap-gene-28.78;snap_masked-LG06-processed-gene-1338.48
Biological Process: cellulose biosynthetic process (GO:0030244);	38	maker-LG06-augustus-gene-245.22;snap_masked-LG05-processed-gene-162.0;maker-LG06-snap-gene-302.43;maker-LG05-snap-gene-1297.7;augustus_masked-LG02-processed-gene-1000.0;maker-LG01-augustus-gene-42.0;maker-LG07-snap-gene-667.0;maker-LG07-snap-gene-1198.20;maker-LG09-augustus-gene-236.27;maker-LG08-snap-gene-936.25;NewGene_8993;maker-LG08-augustus-gene-1171.43;NewGene_8992;maker-LG06-snap-gene-245.…
Biological Process: cellulose catabolic process (GO:0030245);	18	maker-LG01-snap-gene-1813.3;snap_masked-LG01-processed-gene-1971.28;maker-LG09-snap-gene-60.57;maker-Contig2-snap-gene-5.7;NewGene_5174;maker-LG05-snap-gene-1221.27;maker-LG07-snap-gene-1182.27;maker-LG01-snap-gene-1940.54;maker-LG02-snap-gene-154.0;maker-LG01-snap-gene-2031.40;NewGene_9965;maker-LG01-snap-gene-1906.90;maker-LG08-augustus-gene-1132.19;snap_masked-LG01-processed-gene-1971.29;snap_…
Biological Process: cellulose metabolic process (GO:0030243);	9	snap_masked-LG06-processed-gene-1145.3;maker-LG05-augustus-gene-611.11;maker-LG03-augustus-gene-417.0;maker-LG06-snap-gene-229.12;maker-LG06-snap-gene-245.7;snap_masked-LG02-processed-gene-1625.6;maker-LG06-augustus-gene-59.13;maker-LG06-snap-gene-164.21;maker-LG03-snap-gene-417.3
Biological Process: cellulose microfibril organization (GO:0010215);	13	maker-LG01-augustus-gene-1859.46;NewGene_25018;NewGene_25051;maker-LG07-snap-gene-1235.84;maker-LG03-augustus-gene-1554.97;maker-LG01-augustus-gene-1678.0;maker-LG03-snap-gene-417.3;maker-LG01-augustus-gene-6.16;maker-LG01-snap-gene-6.5;augustus_masked-LG03-processed-gene-1554.22;maker-LG01-snap-gene-6.4;maker-LG03-augustus-gene-417.0;maker-LG01-snap-gene-1667.29
Biological Process: central nervous system development (GO:0007417);	7	maker-LG08-augustus-gene-25.17;snap_masked-LG01-processed-gene-1657.13;maker-LG02-augustus-gene-1688.17;maker-LG01-snap-gene-1855.26;maker-LG01-snap-gene-1883.22;NewGene_7203;snap_masked-Contig8-processed-gene-2.41
Biological Process: central nervous system neuron differentiation (GO:0021953);	1	NewGene_7203
Biological Process: centromere complex assembly (GO:0034508);	3	maker-LG09-snap-gene-34.23;maker-LG07-snap-gene-1216.66;maker-Contig5-augustus-gene-5.2
Biological Process: centromeric sister chromatid cohesion (GO:0070601);	4	NewGene_25679;NewGene_23880;NewGene_9964;snap_masked-LG03-processed-gene-955.10
Biological Process: centrosome cycle (GO:0007098);	1	snap_masked-Contig8-processed-gene-2.41
Biological Process: centrosome duplication (GO:0051298);	1	snap_masked-Contig8-processed-gene-2.41
Biological Process: ceramide biosynthetic process (GO:0046513);	6	maker-Contig18-snap-gene-0.12;maker-LG01-snap-gene-1679.17;NewGene_2404;maker-LG01-snap-gene-989.8;maker-LG03-augustus-gene-1586.20;augustus_masked-LG01-processed-gene-1668.36
Biological Process: ceramide catabolic process (GO:0046514);	4	augustus_masked-LG08-processed-gene-1140.78;snap_masked-LG06-processed-gene-329.54;snap_masked-LG02-processed-gene-1796.60;snap_masked-LG06-processed-gene-322.7
Biological Process: ceramide metabolic process (GO:0006672);	4	NewGene_4648;NewGene_8831;maker-LG01-snap-gene-1725.1;maker-LG08-augustus-gene-232.0
Biological Process: cerebral cortex neuron differentiation (GO:0021895);	1	NewGene_7203
Biological Process: chaperone cofactor-dependent protein refolding (GO:0051085);	10	NewGene_13868;maker-LG02-augustus-gene-1815.56;maker-LG08-augustus-gene-1111.2;maker-LG02-snap-gene-1810.63;augustus_masked-LG08-processed-gene-1182.5;maker-LG08-snap-gene-1182.13;maker-LG02-snap-gene-1805.43;maker-LG08-augustus-gene-1174.18;maker-LG08-augustus-gene-1168.65;snap_masked-LG01-processed-gene-1711.49
Biological Process: chaperone-mediated protein complex assembly (GO:0051131);	3	NewGene_9445;maker-LG02-snap-gene-89.11;snap_masked-LG05-processed-gene-331.17
Biological Process: chaperone-mediated protein folding (GO:0061077);	16	maker-LG03-augustus-gene-1564.37;maker-LG06-augustus-gene-48.17;maker-LG08-augustus-gene-1111.2;maker-LG02-snap-gene-1805.43;maker-LG02-snap-gene-1807.56;maker-LG06-augustus-gene-226.40;maker-LG08-augustus-gene-1165.17;maker-LG02-augustus-gene-1357.20;NewGene_13868;maker-LG01-augustus-gene-1863.9;augustus_masked-LG08-processed-gene-1186.21;maker-LG02-snap-gene-1811.35;maker-LG09-augustus-gene-134…
Biological Process: chaperone-mediated protein transport (GO:0072321);	1	maker-LG09-snap-gene-794.0
Biological Process: charged-tRNA amino acid modification (GO:0019988);	1	maker-LG09-augustus-gene-105.28
Biological Process: chemical homeostasis (GO:0048878);	58	maker-LG03-augustus-gene-1389.5;NewGene_9873;maker-LG01-augustus-gene-1953.60;NewGene_3054;maker-LG08-augustus-gene-25.17;maker-LG01-snap-gene-1233.14;maker-LG06-snap-gene-301.22;maker-LG01-snap-gene-1863.6;maker-LG06-snap-gene-428.68;maker-LG02-snap-gene-1836.3;maker-LG06-augustus-gene-119.45;maker-LG01-snap-gene-1832.8;maker-LG06-snap-gene-1337.48;maker-LG01-snap-gene-20.25;maker-LG01-augustus-…
Biological Process: chemosensory behavior (GO:0007635);	2	NewGene_9626;snap_masked-LG05-processed-gene-1305.0
Biological Process: chemotaxis (GO:0006935);	5	NewGene_16997;maker-LG06-augustus-gene-1230.31;NewGene_14344;maker-LG08-snap-gene-1123.36;maker-LG01-snap-gene-1614.45
Biological Process: chemotaxis to cAMP (GO:0043327);	1	maker-LG01-snap-gene-1614.45
Biological Process: chiasma assembly (GO:0051026);	5	maker-LG07-snap-gene-1028.0;maker-LG06-snap-gene-1335.3;snap_masked-LG03-processed-gene-697.6;snap_masked-LG02-processed-gene-1680.44;maker-LG09-snap-gene-259.0
Biological Process: chitin catabolic process (GO:0006032);	16	maker-LG08-snap-gene-1138.103;NewGene_4950;maker-LG02-snap-gene-1658.16;maker-LG01-snap-gene-1752.88;maker-LG01-snap-gene-1948.19;maker-LG01-snap-gene-1851.37;maker-LG08-snap-gene-1138.102;NewGene_5474;maker-LG01-augustus-gene-1752.110;maker-LG08-snap-gene-1138.101;NewGene_16653;augustus_masked-Contig30-processed-gene-1.30;augustus_masked-LG06-processed-gene-78.31;NewGene_20136;NewGene_4845;maker…
Biological Process: chitin metabolic process (GO:0006030);	2	NewGene_4845;maker-LG01-snap-gene-1948.19
Biological Process: chloride transmembrane transport (GO:1902476);	2	maker-LG01-augustus-gene-2022.1;maker-LG01-snap-gene-1731.6
Biological Process: chloride transport (GO:0006821);	3	maker-LG01-snap-gene-1731.6;maker-LG01-augustus-gene-2022.1;maker-LG01-snap-gene-268.3
Biological Process: chlorophyll biosynthetic process (GO:0015995);	13	snap_masked-LG02-processed-gene-1565.7;augustus_masked-LG03-processed-gene-197.1;maker-LG08-augustus-gene-612.1;maker-LG01-snap-gene-1763.6;maker-LG01-snap-gene-1758.66;maker-LG06-augustus-gene-647.12;maker-LG01-snap-gene-129.23;augustus_masked-LG06-processed-gene-1052.17;maker-LG01-snap-gene-77.18;maker-LG08-snap-gene-1112.46;maker-LG09-snap-gene-411.36;snap_masked-LG01-processed-gene-1981.32;ma…
Biological Process: chlorophyll catabolic process (GO:0015996);	8	maker-LG01-augustus-gene-1767.25;augustus_masked-LG01-processed-gene-1762.57;snap_masked-LG08-processed-gene-1166.32;maker-Contig14-augustus-gene-1.54;maker-LG06-augustus-gene-260.15;maker-LG08-augustus-gene-1186.42;maker-LG06-augustus-gene-260.16;maker-LG03-snap-gene-112.30
Biological Process: chlorophyll metabolic process (GO:0015994);	9	snap_masked-LG01-processed-gene-1981.32;augustus_masked-LG01-processed-gene-1762.57;maker-LG01-augustus-gene-1767.25;maker-LG01-snap-gene-1870.28;snap_masked-LG08-processed-gene-1166.32;maker-LG06-augustus-gene-647.12;augustus_masked-LG06-processed-gene-1052.17;maker-LG08-augustus-gene-1186.42;maker-LG03-snap-gene-112.30
Biological Process: chloroplast RNA modification (GO:1900865);	2	snap_masked-LG01-processed-gene-1997.21;NewGene_4328
Biological Process: chloroplast RNA processing (GO:0031425);	6	NewGene_21435;maker-LG03-snap-gene-790.4;maker-LG05-augustus-gene-102.3;maker-LG01-snap-gene-1818.17;maker-LG01-snap-gene-292.8;augustus_masked-LG06-processed-gene-24.13
Biological Process: chloroplast accumulation movement (GO:0009904);	10	NewGene_12199;maker-LG09-augustus-gene-219.28;maker-Contig6-snap-gene-2.5;maker-LG07-snap-gene-539.1;maker-LG03-snap-gene-1166.9;maker-LG06-snap-gene-400.6;maker-LG06-augustus-gene-78.60;maker-LG06-augustus-gene-313.13;maker-LG07-snap-gene-1085.5;maker-LG06-snap-gene-2.23
Biological Process: chloroplast avoidance movement (GO:0009903);	9	maker-LG09-augustus-gene-219.28;NewGene_12199;maker-Contig6-snap-gene-2.5;maker-LG06-augustus-gene-78.60;maker-LG07-snap-gene-539.1;maker-LG06-snap-gene-400.6;maker-LG06-augustus-gene-313.13;maker-LG07-snap-gene-1085.5;maker-LG06-snap-gene-2.23
Biological Process: chloroplast elongation (GO:0010151);	1	maker-LG09-augustus-gene-51.3
Biological Process: chloroplast fission (GO:0010020);	11	maker-LG07-augustus-gene-1233.67;maker-LG01-snap-gene-1627.15;maker-LG09-augustus-gene-291.38;snap_masked-LG01-processed-gene-1804.81;maker-LG07-snap-gene-1067.26;maker-LG01-snap-gene-1514.0;NewGene_24802;maker-LG05-augustus-gene-127.37;NewGene_3335;maker-LG06-snap-gene-1294.29;maker-LG08-augustus-gene-1128.9
Biological Process: chloroplast localization (GO:0019750);	6	maker-LG06-snap-gene-400.6;NewGene_12199;maker-LG09-augustus-gene-219.28;maker-LG06-augustus-gene-313.13;maker-LG07-snap-gene-1085.5;maker-Contig6-snap-gene-2.5
Biological Process: chloroplast mRNA modification (GO:1900871);	2	snap_masked-LG01-processed-gene-1997.21;NewGene_4328
Biological Process: chloroplast mRNA processing (GO:0010239);	4	snap_masked-LG05-processed-gene-137.0;maker-LG07-snap-gene-1160.22;maker-LG01-snap-gene-292.8;maker-LG01-snap-gene-1818.17
Biological Process: chloroplast organization (GO:0009658);	63	NewGene_11022;NewGene_17218;maker-LG06-augustus-gene-313.13;NewGene_24172;maker-LG06-augustus-gene-115.45;snap_masked-LG01-processed-gene-1804.81;maker-LG08-augustus-gene-1181.31;NewGene_8507;maker-LG08-snap-gene-326.1;maker-LG09-augustus-gene-219.28;snap_masked-LG06-processed-gene-119.32;NewGene_4328;augustus_masked-LG05-processed-gene-219.19;maker-LG06-snap-gene-400.6;NewGene_11360;NewGene_9439…
Biological Process: chloroplast proton-transporting ATP synthase complex assembly (GO:0033614);	1	maker-LG01-snap-gene-1799.57
Biological Process: chloroplast rRNA processing (GO:1901259);	7	NewGene_7112;maker-LG01-snap-gene-315.7;maker-LG07-snap-gene-1160.22;snap_masked-LG05-processed-gene-137.0;NewGene_26090;maker-LG05-snap-gene-1181.2;maker-LG06-snap-gene-1262.15
Biological Process: chloroplast relocation (GO:0009902);	9	maker-LG07-snap-gene-1085.5;maker-LG07-snap-gene-1171.50;maker-LG09-snap-gene-78.13;maker-LG06-augustus-gene-313.13;maker-LG06-snap-gene-400.6;maker-LG09-augustus-gene-121.65;maker-Contig6-snap-gene-2.5;maker-LG09-augustus-gene-219.28;NewGene_12199
Biological Process: chloroplast ribulose bisphosphate carboxylase complex assembly (GO:0110102);	1	maker-LG09-augustus-gene-134.18
Biological Process: chloroplast-nucleus signaling pathway (GO:0010019);	5	maker-LG05-augustus-gene-31.43;maker-LG02-snap-gene-1805.38;augustus_masked-LG03-processed-gene-1580.31;maker-LG02-snap-gene-1810.60;maker-LG06-snap-gene-61.31
Biological Process: cholesterol catabolic process (GO:0006707);	1	maker-LG08-augustus-gene-25.17
Biological Process: cholesterol metabolic process (GO:0008203);	1	maker-LG08-augustus-gene-25.17
Biological Process: chordate embryonic development (GO:0043009);	5	maker-LG09-augustus-gene-58.50;maker-LG06-augustus-gene-301.49;snap_masked-Contig8-processed-gene-2.41;maker-LG01-snap-gene-1746.39;maker-LG03-augustus-gene-23.37
Biological Process: chorismate biosynthetic process (GO:0009423);	6	NewGene_5539;NewGene_11074;maker-LG01-snap-gene-1888.35;maker-LG01-snap-gene-1843.11;maker-LG06-snap-gene-344.30;maker-LG01-snap-gene-1881.33
Biological Process: chorismate metabolic process (GO:0046417);	6	maker-LG06-augustus-gene-19.82;NewGene_4437;maker-LG07-snap-gene-1212.4;maker-LG03-augustus-gene-1558.43;snap_masked-LG07-processed-gene-1207.7;maker-LG09-snap-gene-35.58
Biological Process: chromatin assembly (GO:0031497);	8	maker-LG06-snap-gene-244.47;snap_masked-LG05-processed-gene-35.5;maker-LG06-snap-gene-612.3;NewGene_17767;maker-LG09-snap-gene-1015.9;NewGene_6159;maker-LG02-snap-gene-374.2;maker-LG02-snap-gene-275.5
Biological Process: chromatin assembly or disassembly (GO:0006333);	10	maker-LG09-snap-gene-1015.9;maker-LG02-snap-gene-374.2;NewGene_6159;maker-LG02-snap-gene-275.5;NewGene_11203;maker-LG06-snap-gene-244.47;snap_masked-LG05-processed-gene-35.5;NewGene_10853;maker-LG06-snap-gene-612.3;NewGene_17767
Biological Process: chromatin maintenance (GO:0070827);	4	maker-LG06-augustus-gene-21.1;maker-LG07-snap-gene-1074.25;maker-LG09-augustus-gene-250.2;NewGene_21863
Biological Process: chromatin organization (GO:0006325);	104	maker-LG06-augustus-gene-1233.26;maker-LG06-snap-gene-54.40;NewGene_7203;maker-LG06-augustus-gene-132.0;snap_masked-LG01-processed-gene-1837.58;maker-LG06-augustus-gene-139.45;maker-Contig19-snap-gene-2.3;maker-LG07-snap-gene-1196.27;NewGene_6187;maker-LG08-snap-gene-227.14;maker-LG05-snap-gene-797.8;maker-LG08-augustus-gene-1014.35;maker-LG08-snap-gene-228.1;NewGene_6773;NewGene_18578;augustus_m…
Biological Process: chromatin remodeling (GO:0006338);	27	NewGene_25711;NewGene_6159;NewGene_22708;NewGene_11480;snap_masked-LG06-processed-gene-1154.7;snap_masked-LG07-processed-gene-1131.10;maker-LG06-augustus-gene-1230.33;maker-LG01-snap-gene-1828.46;maker-LG06-snap-gene-612.3;NewGene_5070;maker-LG02-snap-gene-1842.32;NewGene_7203;maker-LG06-snap-gene-244.47;maker-LG06-augustus-gene-1233.26;NewGene_10702;NewGene_22712;maker-LG06-augustus-gene-1125.33…
Biological Process: chromatin silencing (GO:0006342);	18	NewGene_20371;NewGene_6185;maker-LG03-augustus-gene-1570.1;augustus_masked-LG06-processed-gene-34.61;maker-LG01-snap-gene-1469.18;maker-LG07-snap-gene-1197.28;NewGene_20370;NewGene_867;NewGene_6187;maker-LG09-snap-gene-314.45;snap_masked-LG06-processed-gene-66.54;maker-LG05-snap-gene-797.8;augustus_masked-LG01-processed-gene-1827.15;maker-LG07-snap-gene-1224.59;NewGene_6194;NewGene_6193;snap_mask…
Biological Process: chromatin silencing at telomere (GO:0006348);	1	augustus_masked-LG09-processed-gene-115.3
Biological Process: chromatin-mediated maintenance of transcription (GO:0048096);	1	maker-LG02-augustus-gene-1557.7
Biological Process: chromosome condensation (GO:0030261);	3	maker-LG09-snap-gene-79.3;maker-Contig24-augustus-gene-0.33;maker-LG06-augustus-gene-257.27
Biological Process: chromosome localization (GO:0050000);	3	maker-Contig5-augustus-gene-5.2;augustus_masked-LG03-processed-gene-421.0;snap_masked-Contig8-processed-gene-2.41
Biological Process: chromosome movement towards spindle pole (GO:0051305);	1	maker-Contig5-augustus-gene-5.2
Biological Process: chromosome organization (GO:0051276);	137	maker-LG06-augustus-gene-1233.26;augustus_masked-LG03-processed-gene-305.2;maker-LG06-snap-gene-54.40;maker-LG06-augustus-gene-139.45;snap_masked-LG01-processed-gene-1837.58;maker-LG06-augustus-gene-132.0;snap_masked-LG03-processed-gene-1567.66;maker-Contig19-snap-gene-2.3;maker-LG07-snap-gene-1196.27;maker-LG08-snap-gene-227.14;NewGene_18578;NewGene_6773;maker-LG08-snap-gene-228.1;augustus_maske…
Biological Process: chromosome organization involved in meiotic cell cycle (GO:0070192);	10	maker-LG01-snap-gene-1838.60;maker-LG01-snap-gene-1855.26;snap_masked-LG03-processed-gene-955.10;snap_masked-LG01-processed-gene-1714.59;maker-LG06-snap-gene-48.57;maker-LG06-snap-gene-1243.20;maker-LG02-augustus-gene-1688.17;maker-LG06-snap-gene-1335.3;snap_masked-LG03-processed-gene-697.6;NewGene_25679
Biological Process: chromosome segregation (GO:0007059);	22	maker-LG01-snap-gene-1855.26;snap_masked-LG03-processed-gene-955.10;snap_masked-LG01-processed-gene-1645.30;snap_masked-LG01-processed-gene-1714.59;augustus_masked-LG03-processed-gene-421.0;maker-LG06-snap-gene-1335.3;maker-LG01-snap-gene-2008.9;snap_masked-LG03-processed-gene-1567.66;maker-LG07-snap-gene-1045.3;maker-Contig5-augustus-gene-5.2;maker-LG06-snap-gene-1243.20;NewGene_23880;snap_maske…
Biological Process: cilium assembly (GO:0060271);	17	maker-LG06-augustus-gene-311.7;maker-LG06-augustus-gene-30.22;maker-LG03-snap-gene-1281.3;maker-LG03-snap-gene-1563.76;maker-LG06-augustus-gene-993.8;maker-LG05-snap-gene-227.0;maker-LG06-snap-gene-350.43;maker-LG08-augustus-gene-1049.2;NewGene_9020;maker-LG01-snap-gene-1888.30;maker-LG01-snap-gene-1881.29;maker-LG06-augustus-gene-121.39;NewGene_21561;maker-LG05-augustus-gene-629.4;snap_masked-Co…
Biological Process: cilium disassembly (GO:0061523);	1	NewGene_5607
Biological Process: cilium movement (GO:0003341);	7	maker-LG03-snap-gene-1563.76;maker-LG01-augustus-gene-59.45;maker-LG06-snap-gene-350.43;maker-LG01-snap-gene-1888.30;maker-LG06-augustus-gene-30.22;maker-LG01-snap-gene-1834.41;maker-LG01-snap-gene-1881.29
Biological Process: cilium organization (GO:0044782);	18	NewGene_5607;maker-LG06-augustus-gene-30.22;maker-LG06-augustus-gene-311.7;maker-LG03-snap-gene-1281.3;maker-LG06-snap-gene-350.43;maker-LG06-augustus-gene-993.8;maker-LG03-snap-gene-1563.76;maker-LG05-snap-gene-227.0;NewGene_9020;maker-LG08-augustus-gene-1049.2;maker-LG01-snap-gene-1888.30;maker-LG01-snap-gene-1881.29;maker-LG06-augustus-gene-121.39;maker-LG05-augustus-gene-629.4;NewGene_21561;s…
Biological Process: cinnamic acid biosynthetic process (GO:0009800);	4	NewGene_23750;NewGene_12628;NewGene_23726;maker-LG01-snap-gene-1989.44
Biological Process: circadian behavior (GO:0048512);	1	maker-LG08-augustus-gene-1130.28
Biological Process: circadian regulation of gene expression (GO:0032922);	3	snap_masked-LG03-processed-gene-927.0;NewGene_6719;maker-LG02-augustus-gene-1735.20
Biological Process: circadian rhythm (GO:0007623);	23	snap_masked-LG07-processed-gene-1232.30;NewGene_6524;maker-LG06-augustus-gene-1335.34;maker-LG05-snap-gene-202.3;maker-LG01-augustus-gene-177.30;maker-LG09-augustus-gene-51.3;NewGene_3146;NewGene_5551;NewGene_4687;maker-LG05-augustus-gene-227.12;maker-LG02-augustus-gene-1735.20;NewGene_9578;snap_masked-LG01-processed-gene-1925.48;maker-LG05-augustus-gene-31.43;snap_masked-LG03-processed-gene-927.…
Biological Process: circulatory system development (GO:0072359);	9	maker-LG01-snap-gene-1834.41;maker-LG01-snap-gene-1888.30;maker-LG01-augustus-gene-59.45;maker-LG01-snap-gene-1881.29;maker-LG06-augustus-gene-30.22;NewGene_4579;snap_masked-LG01-processed-gene-1645.30;maker-LG03-snap-gene-1563.76;maker-LG06-snap-gene-350.43
Biological Process: circumnutation (GO:0010031);	3	maker-LG03-augustus-gene-28.18;NewGene_1548;maker-LG01-snap-gene-1790.34
Biological Process: citrate metabolic process (GO:0006101);	4	NewGene_26237;maker-LG01-snap-gene-1692.58;NewGene_26236;NewGene_5498
Biological Process: citrulline biosynthetic process (GO:0019240);	1	NewGene_12216
Biological Process: clathrin coat assembly (GO:0048268);	11	NewGene_21086;augustus_masked-LG09-processed-gene-128.36;NewGene_21484;maker-LG01-snap-gene-1813.0;maker-LG01-snap-gene-2038.52;snap_masked-LG07-processed-gene-362.0;augustus_masked-LG06-processed-gene-1338.14;maker-LG07-augustus-gene-1130.31;augustus_masked-LG06-processed-gene-1338.22;NewGene_20338;maker-LG09-augustus-gene-137.62
Biological Process: clathrin coat disassembly (GO:0072318);	3	augustus_masked-LG07-processed-gene-1095.33;maker-LG09-snap-gene-197.14;NewGene_12199
Biological Process: clathrin-coated vesicle cargo loading (GO:0035652);	1	NewGene_21145
Biological Process: clathrin-dependent endocytosis (GO:0072583);	18	snap_masked-LG07-processed-gene-362.0;snap_masked-LG02-processed-gene-1839.40;maker-LG01-snap-gene-1813.0;NewGene_21484;NewGene_26194;snap_masked-LG06-processed-gene-417.4;augustus_masked-LG07-processed-gene-1095.33;maker-LG09-snap-gene-197.14;augustus_masked-LG06-processed-gene-1338.14;NewGene_12199;augustus_masked-LG06-processed-gene-1338.22;NewGene_11629;NewGene_21086;maker-LG08-snap-gene-1031…
Biological Process: cleavage furrow formation (GO:0036089);	1	NewGene_11293
Biological Process: cleavage in ITS2 between 5.8S rRNA and LSU-rRNA of tricistronic rRNA transcript (SSU-rRNA, 5.8S rRNA, LSU-rRNA) (GO:0000448);	1	augustus_masked-LG01-processed-gene-1665.2
Biological Process: cleavage involved in rRNA processing (GO:0000469);	6	NewGene_5228;NewGene_5198;NewGene_9363;NewGene_9362;NewGene_10362;augustus_masked-LG01-processed-gene-1665.2
Biological Process: co-translational protein modification (GO:0043686);	1	NewGene_68
Biological Process: coenzyme A biosynthetic process (GO:0015937);	6	maker-LG06-augustus-gene-1230.36;maker-LG06-augustus-gene-1233.29;snap_masked-LG01-processed-gene-1821.39;snap_masked-LG06-processed-gene-181.30;NewGene_6271;maker-LG01-snap-gene-129.22
Biological Process: coenzyme A catabolic process (GO:0015938);	1	maker-LG02-snap-gene-1565.10
Biological Process: coenzyme A metabolic process (GO:0015936);	6	snap_masked-LG09-processed-gene-928.22;snap_masked-LG06-processed-gene-181.30;NewGene_25597;maker-LG08-augustus-gene-1160.6;maker-LG08-augustus-gene-1164.25;snap_masked-LG01-processed-gene-1858.28
Biological Process: cognition (GO:0050890);	7	snap_masked-LG05-processed-gene-1305.0;maker-LG05-snap-gene-122.1;NewGene_7337;maker-LG02-augustus-gene-1757.37;snap_masked-LG01-processed-gene-1822.37;NewGene_9626;maker-LG09-augustus-gene-1109.14
Biological Process: cold acclimation (GO:0009631);	4	maker-LG01-augustus-gene-1788.65;snap_masked-LG02-processed-gene-1834.44;maker-LG06-snap-gene-177.9;snap_masked-LG09-processed-gene-30.23
Biological Process: collagen catabolic process (GO:0030574);	6	augustus_masked-LG06-processed-gene-25.25;snap_masked-Contig34-processed-gene-0.55;augustus_masked-LG06-processed-gene-1261.18;augustus_masked-LG06-processed-gene-1270.8;snap_masked-LG06-processed-gene-27.14;snap_masked-LG05-processed-gene-275.4
Biological Process: columnar/cuboidal epithelial cell development (GO:0002066);	5	NewGene_9626;snap_masked-LG05-processed-gene-1305.0;maker-LG02-augustus-gene-1757.37;maker-LG05-snap-gene-122.1;NewGene_7337
Biological Process: columnar/cuboidal epithelial cell differentiation (GO:0002065);	5	snap_masked-LG05-processed-gene-1305.0;maker-LG05-snap-gene-122.1;NewGene_7337;maker-LG02-augustus-gene-1757.37;NewGene_9626
Biological Process: compound eye development (GO:0048749);	5	snap_masked-LG05-processed-gene-1305.0;maker-LG05-snap-gene-122.1;NewGene_7337;maker-LG02-augustus-gene-1757.37;NewGene_9626
Biological Process: compound eye morphogenesis (GO:0001745);	2	snap_masked-LG05-processed-gene-1305.0;NewGene_9626
Biological Process: compound eye photoreceptor cell differentiation (GO:0001751);	2	NewGene_9626;snap_masked-LG05-processed-gene-1305.0
Biological Process: compound eye photoreceptor fate commitment (GO:0001752);	2	NewGene_9626;snap_masked-LG05-processed-gene-1305.0
Biological Process: convergent extension (GO:0060026);	6	maker-LG01-snap-gene-1834.41;NewGene_9020;maker-LG06-augustus-gene-30.22;maker-LG03-snap-gene-1563.76;maker-LG01-augustus-gene-59.45;maker-LG05-augustus-gene-629.4
Biological Process: convergent extension involved in gastrulation (GO:0060027);	6	maker-LG01-snap-gene-1834.41;NewGene_9020;maker-LG06-augustus-gene-30.22;maker-LG03-snap-gene-1563.76;maker-LG05-augustus-gene-629.4;maker-LG01-augustus-gene-59.45
Biological Process: conversion of methionyl-tRNA to N-formyl-methionyl-tRNA (GO:0071951);	2	maker-LG06-augustus-gene-82.1;maker-LG06-augustus-gene-0.39
Biological Process: copper ion homeostasis (GO:0055070);	3	maker-LG09-augustus-gene-420.7;maker-LG08-augustus-gene-1007.10;maker-LG08-augustus-gene-25.17
Biological Process: copper ion transmembrane transport (GO:0035434);	1	snap_masked-LG01-processed-gene-988.10
Biological Process: copper ion transport (GO:0006825);	2	maker-LG09-snap-gene-425.7;snap_masked-LG01-processed-gene-988.10
Biological Process: corolla development (GO:0048465);	5	maker-LG08-augustus-gene-1006.7;maker-LG01-snap-gene-1477.4;snap_masked-LG09-processed-gene-25.17;snap_masked-LG06-processed-gene-1312.63;maker-LG02-snap-gene-1737.30
Biological Process: cortical actin cytoskeleton organization (GO:0030866);	2	maker-LG01-snap-gene-1795.33;maker-LG01-snap-gene-560.1
Biological Process: cortical cytoskeleton organization (GO:0030865);	12	maker-LG03-augustus-gene-417.0;maker-LG06-augustus-gene-1141.16;maker-LG01-snap-gene-560.1;maker-LG01-augustus-gene-1252.12;maker-LG01-snap-gene-1795.33;snap_masked-Contig10-processed-gene-4.24;maker-LG03-snap-gene-417.3;snap_masked-LG03-processed-gene-1410.6;maker-LG08-snap-gene-1136.57;maker-LG06-augustus-gene-59.13;maker-LG01-snap-gene-7.48;maker-LG02-snap-gene-1841.42
Biological Process: cortical microtubule organization (GO:0043622);	17	maker-LG06-augustus-gene-1081.70;maker-LG05-augustus-gene-135.26;maker-LG03-augustus-gene-417.0;maker-LG06-augustus-gene-1141.16;maker-LG01-augustus-gene-1252.12;maker-LG06-snap-gene-297.14;maker-LG03-snap-gene-417.3;maker-LG01-snap-gene-7.48;NewGene_9176;maker-LG06-snap-gene-12.6;maker-LG05-augustus-gene-465.11;maker-LG06-augustus-gene-9.38;snap_masked-Contig10-processed-gene-4.24;maker-LG06-aug…
Biological Process: cotranslational protein targeting to membrane (GO:0006613);	1	maker-LG06-augustus-gene-257.29
Biological Process: cotyledon development (GO:0048825);	11	maker-LG06-augustus-gene-159.44;maker-LG01-snap-gene-1946.0;maker-LG01-snap-gene-20.25;maker-LG06-augustus-gene-1014.11;snap_masked-LG09-processed-gene-403.2;maker-LG06-snap-gene-558.1;maker-LG01-snap-gene-1942.31;maker-LG06-augustus-gene-216.30;maker-LG06-snap-gene-254.20;snap_masked-LG06-processed-gene-558.6;NewGene_24715
Biological Process: cotyledon morphogenesis (GO:0048826);	5	NewGene_24715;maker-LG01-snap-gene-20.25;maker-LG06-augustus-gene-216.30;maker-LG06-augustus-gene-159.44;snap_masked-LG09-processed-gene-403.2
Biological Process: cotyledon vascular tissue pattern formation (GO:0010588);	4	maker-LG06-augustus-gene-159.44;maker-LG06-augustus-gene-216.30;NewGene_24715;snap_masked-LG09-processed-gene-403.2
Biological Process: courtship behavior (GO:0007619);	1	maker-LG01-snap-gene-1883.22
Biological Process: covalent chromatin modification (GO:0016569);	70	NewGene_25855;augustus_masked-LG01-processed-gene-1827.15;snap_masked-Contig8-processed-gene-2.41;maker-LG02-snap-gene-1843.35;NewGene_9654;maker-LG06-augustus-gene-227.4;NewGene_14724;maker-LG06-augustus-gene-121.39;maker-LG01-snap-gene-1726.43;NewGene_4180;snap_masked-LG01-processed-gene-1978.16;NewGene_12244;maker-LG02-snap-gene-275.5;augustus_masked-LG06-processed-gene-22.7;maker-LG03-snap-ge…
Biological Process: cristae formation (GO:0042407);	3	maker-LG06-augustus-gene-556.1;snap_masked-LG01-processed-gene-1735.58;NewGene_11486
Biological Process: culmination involved in sorocarp development (GO:0031154);	5	snap_masked-LG09-processed-gene-883.22;maker-LG09-augustus-gene-883.1;maker-LG01-augustus-gene-1675.29;snap_masked-LG01-processed-gene-1684.5;maker-LG09-augustus-gene-883.2
Biological Process: cuticle development (GO:0042335);	4	maker-LG07-snap-gene-691.1;snap_masked-LG01-processed-gene-1581.31;maker-LG05-snap-gene-138.12;snap_masked-Contig45-processed-gene-0.10
Biological Process: cutin biosynthetic process (GO:0010143);	5	maker-LG05-augustus-gene-1370.1;maker-LG06-augustus-gene-1257.35;maker-LG06-snap-gene-458.26;maker-LG02-snap-gene-1833.67;maker-LG06-snap-gene-263.31
Biological Process: cyanate catabolic process (GO:0009440);	1	maker-LG06-augustus-gene-55.43
Biological Process: cyanate metabolic process (GO:0009439);	1	maker-LG06-snap-gene-1178.9
Biological Process: cyanide metabolic process (GO:0019499);	2	NewGene_4777;maker-LG01-augustus-gene-1838.12
Biological Process: cyclic nucleotide biosynthetic process (GO:0009190);	1	maker-LG02-snap-gene-1795.21
Biological Process: cyclic nucleotide metabolic process (GO:0009187);	1	maker-LG02-snap-gene-1795.21
Biological Process: cyclic purine nucleotide metabolic process (GO:0052652);	1	maker-LG02-snap-gene-1795.21
Biological Process: cyclic-nucleotide-mediated signaling (GO:0019935);	1	maker-LG06-augustus-gene-401.7
Biological Process: cysteine biosynthetic process (GO:0019344);	7	maker-LG01-snap-gene-1746.44;augustus_masked-LG09-processed-gene-116.35;maker-LG01-snap-gene-1707.74;maker-LG01-snap-gene-1748.19;augustus_masked-LG02-processed-gene-1428.5;maker-LG02-snap-gene-1316.2;augustus_masked-LG09-processed-gene-83.17
Biological Process: cysteine biosynthetic process from serine (GO:0006535);	18	augustus_masked-LG09-processed-gene-259.41;maker-LG03-augustus-gene-69.59;maker-LG03-augustus-gene-42.7;maker-LG07-snap-gene-1079.12;augustus_masked-LG01-processed-gene-1753.19;augustus_masked-LG03-processed-gene-43.8;augustus_masked-LG03-processed-gene-69.8;maker-LG09-augustus-gene-256.8;maker-LG06-augustus-gene-1104.20;maker-LG01-augustus-gene-1756.56;augustus_masked-LG01-processed-gene-1721.65…
Biological Process: cysteine biosynthetic process via cystathionine (GO:0019343);	3	maker-LG01-snap-gene-1746.44;maker-LG01-snap-gene-1707.74;maker-LG01-snap-gene-1748.19
Biological Process: cysteine metabolic process (GO:0006534);	8	maker-LG01-snap-gene-1707.74;maker-LG01-snap-gene-1746.44;maker-LG08-snap-gene-1168.59;augustus_masked-LG09-processed-gene-83.17;augustus_masked-LG02-processed-gene-1428.5;augustus_masked-LG09-processed-gene-116.35;maker-LG08-augustus-gene-1174.27;maker-LG01-snap-gene-1748.19
Biological Process: cysteinyl-tRNA aminoacylation (GO:0006423);	5	maker-LG09-augustus-gene-38.5;maker-Contig8-snap-gene-3.15;NewGene_7426;maker-LG01-snap-gene-1729.52;maker-LG09-snap-gene-40.13
Biological Process: cytidine metabolic process (GO:0046087);	2	NewGene_1810;maker-LG02-snap-gene-1252.6
Biological Process: cytidine to uridine editing (GO:0016554);	8	maker-LG06-snap-gene-1178.8;maker-LG06-snap-gene-1262.15;maker-LG08-augustus-gene-226.10;maker-LG07-augustus-gene-1235.95;snap_masked-LG09-processed-gene-123.16;snap_masked-LG01-processed-gene-1997.21;NewGene_13712;maker-LG07-snap-gene-904.8
Biological Process: cytochrome b6f complex assembly (GO:0010190);	4	NewGene_25472;NewGene_6020;snap_masked-LG01-processed-gene-1919.25;NewGene_25572
Biological Process: cytochrome complex assembly (GO:0017004);	4	NewGene_25472;augustus_masked-LG01-processed-gene-232.1;NewGene_6020;NewGene_25572
Biological Process: cytokine-mediated signaling pathway (GO:0019221);	4	maker-LG08-augustus-gene-25.17;NewGene_11662;maker-LG06-augustus-gene-836.4;snap_masked-LG01-processed-gene-1978.22
Biological Process: cytokinesis (GO:0000910);	26	maker-LG05-snap-gene-1372.8;maker-LG06-snap-gene-244.53;maker-LG03-augustus-gene-417.0;NewGene_11293;maker-LG06-augustus-gene-178.4;snap_masked-LG02-processed-gene-1625.6;maker-LG01-snap-gene-1836.38;maker-LG01-augustus-gene-1859.46;maker-LG03-snap-gene-48.45;maker-LG08-snap-gene-1132.12;NewGene_9873;maker-LG02-snap-gene-1836.8;maker-LG03-snap-gene-417.3;NewGene_9712;maker-LG01-augustus-gene-1847…
Biological Process: cytokinesis by cell plate formation (GO:0000911);	21	snap_masked-LG01-processed-gene-1645.30;maker-LG07-augustus-gene-934.11;maker-LG01-snap-gene-1645.6;maker-LG09-augustus-gene-440.8;maker-LG07-augustus-gene-1054.7;NewGene_21307;maker-Contig29-snap-gene-1.3;snap_masked-LG02-processed-gene-1839.40;augustus_masked-LG01-processed-gene-83.57;maker-LG05-snap-gene-151.32;NewGene_25041;NewGene_24157;maker-LG01-augustus-gene-70.31;NewGene_25087;maker-LG08…
Biological Process: cytokinetic process (GO:0032506);	13	maker-LG03-snap-gene-48.45;maker-LG01-snap-gene-1836.38;maker-LG06-augustus-gene-178.4;maker-LG02-snap-gene-1836.8;maker-LG08-snap-gene-1132.12;snap_masked-LG01-processed-gene-1645.30;maker-LG07-augustus-gene-934.11;NewGene_24157;maker-LG06-snap-gene-244.53;maker-LG05-snap-gene-1372.8;NewGene_25041;NewGene_11293;snap_masked-LG02-processed-gene-1839.40
Biological Process: cytokinin biosynthetic process (GO:0009691);	17	snap_masked-LG07-processed-gene-1185.37;NewGene_21615;maker-LG06-snap-gene-387.4;maker-LG05-augustus-gene-869.0;augustus_masked-LG08-processed-gene-993.15;augustus_masked-LG06-processed-gene-123.33;maker-LG08-augustus-gene-1138.70;snap_masked-LG01-processed-gene-1940.22;maker-LG02-snap-gene-1743.20;maker-LG01-snap-gene-1818.0;snap_masked-LG07-processed-gene-1187.2;maker-LG08-augustus-gene-1171.46…
Biological Process: cytokinin catabolic process (GO:0009823);	1	maker-LG07-snap-gene-1169.13
Biological Process: cytokinin metabolic process (GO:0009690);	14	maker-LG06-augustus-gene-423.21;augustus_masked-LG09-processed-gene-117.37;maker-LG07-snap-gene-1184.50;maker-LG06-snap-gene-39.57;NewGene_21615;maker-LG09-augustus-gene-81.82;maker-LG06-augustus-gene-564.15;snap_masked-LG01-processed-gene-291.3;snap_masked-LG01-processed-gene-1790.40;maker-LG07-snap-gene-1169.13;maker-LG09-snap-gene-59.1;maker-LG05-snap-gene-990.3;augustus_masked-LG03-processed-…
Biological Process: cytokinin-activated signaling pathway (GO:0009736);	28	maker-LG05-snap-gene-1368.26;maker-LG05-augustus-gene-1279.32;maker-LG09-snap-gene-105.32;snap_masked-LG06-processed-gene-1097.0;augustus_masked-LG06-processed-gene-520.9;NewGene_21714;maker-LG01-snap-gene-359.6;maker-LG03-augustus-gene-53.3;NewGene_9578;maker-LG09-augustus-gene-115.24;maker-LG09-augustus-gene-23.18;maker-LG09-augustus-gene-741.3;snap_masked-LG01-processed-gene-1807.14;augustus_m…
Biological Process: cytoplasm organization (GO:0007028);	2	snap_masked-LG05-processed-gene-1305.0;NewGene_9626
Biological Process: cytoplasmic RNA surveillance (GO:0071026);	1	maker-LG06-augustus-gene-21.1
Biological Process: cytoplasmic mRNA processing body assembly (GO:0033962);	4	NewGene_5313;maker-LG06-augustus-gene-514.9;maker-LG09-snap-gene-1001.0;NewGene_23436
Biological Process: cytoplasmic microtubule depolymerization (GO:0010938);	1	NewGene_5607
Biological Process: cytoplasmic microtubule organization (GO:0031122);	14	NewGene_4693;maker-LG01-augustus-gene-364.7;maker-LG01-augustus-gene-1252.12;maker-LG03-augustus-gene-417.0;maker-LG06-augustus-gene-1141.16;maker-LG09-augustus-gene-189.36;maker-LG01-snap-gene-7.48;snap_masked-LG03-processed-gene-1410.6;maker-LG06-augustus-gene-59.13;NewGene_5607;maker-LG03-snap-gene-417.3;snap_masked-Contig10-processed-gene-4.24;maker-LG09-augustus-gene-1054.20;maker-LG01-snap-…
Biological Process: cytoplasmic translation (GO:0002181);	8	NewGene_13752;NewGene_21157;snap_masked-Contig45-processed-gene-0.21;maker-LG08-augustus-gene-1174.17;NewGene_3219;augustus_masked-LG07-processed-gene-1166.19;maker-LG08-augustus-gene-1168.64;NewGene_18368
Biological Process: cytoplasmic translational termination (GO:0002184);	1	NewGene_7588
Biological Process: cytosine metabolic process (GO:0019858);	2	NewGene_1810;maker-LG02-snap-gene-1252.6
Biological Process: cytoskeleton organization (GO:0007010);	64	maker-LG06-snap-gene-244.53;snap_masked-LG02-processed-gene-1824.26;maker-LG06-augustus-gene-836.4;maker-LG03-augustus-gene-417.0;maker-LG08-augustus-gene-1171.40;maker-LG08-augustus-gene-950.0;snap_masked-LG06-processed-gene-314.49;NewGene_5607;maker-LG03-snap-gene-417.3;maker-LG01-snap-gene-1739.59;maker-LG01-augustus-gene-1847.8;maker-Contig35-snap-gene-0.65;maker-LG01-snap-gene-1940.49;snap_m…
Biological Process: cytoskeleton-dependent cytokinesis (GO:0061640);	26	NewGene_11293;maker-LG03-augustus-gene-417.0;maker-LG06-snap-gene-244.53;maker-LG05-snap-gene-1372.8;maker-LG02-snap-gene-1836.8;maker-LG03-snap-gene-417.3;NewGene_9873;maker-LG08-snap-gene-1132.12;maker-LG01-snap-gene-1836.38;maker-LG01-augustus-gene-1859.46;maker-LG03-snap-gene-48.45;maker-LG06-augustus-gene-178.4;snap_masked-LG02-processed-gene-1625.6;snap_masked-Contig8-processed-gene-2.41;ma…
Biological Process: cytoskeleton-dependent intracellular transport (GO:0030705);	3	snap_masked-LG01-processed-gene-1714.59;maker-LG01-augustus-gene-1714.22;maker-LG01-augustus-gene-1859.46
Biological Process: cytosolic transport (GO:0016482);	4	snap_masked-LG07-processed-gene-1218.26;NewGene_5394;maker-LG07-augustus-gene-934.11;NewGene_21299
Biological Process: dCTP catabolic process (GO:0006253);	4	maker-LG06-augustus-gene-208.19;maker-LG06-augustus-gene-154.29;maker-LG01-snap-gene-1974.53;maker-LG01-snap-gene-1963.49
Biological Process: dTDP biosynthetic process (GO:0006233);	2	maker-LG06-augustus-gene-40.6;maker-LG06-augustus-gene-43.84
Biological Process: dTMP biosynthetic process (GO:0006231);	1	maker-LG08-augustus-gene-1130.39
Biological Process: dTTP biosynthetic process (GO:0006235);	2	maker-LG06-augustus-gene-43.84;maker-LG06-augustus-gene-40.6
Biological Process: dUDP biosynthetic process (GO:0006227);	2	maker-LG06-augustus-gene-43.84;maker-LG06-augustus-gene-40.6
Biological Process: de-etiolation (GO:0009704);	5	maker-LG01-augustus-gene-1680.53;snap_masked-LG08-processed-gene-1176.45;maker-LG01-snap-gene-1808.47;maker-LG01-snap-gene-1669.42;maker-LG08-snap-gene-1171.61
Biological Process: deadenylation-dependent decapping of nuclear-transcribed mRNA (GO:0000290);	10	maker-LG08-augustus-gene-1049.3;maker-LG02-snap-gene-1775.27;maker-LG01-augustus-gene-1518.10;NewGene_23436;maker-LG07-snap-gene-1220.27;NewGene_9971;snap_masked-LG09-processed-gene-30.23;maker-LG09-augustus-gene-70.24;maker-LG09-snap-gene-1001.0;maker-Contig9-augustus-gene-4.29
Biological Process: deadenylation-independent decapping of nuclear-transcribed mRNA (GO:0031087);	4	NewGene_17003;maker-LG06-augustus-gene-514.9;NewGene_17004;augustus_masked-LG09-processed-gene-806.3
Biological Process: dedifferentiation (GO:0043696);	1	maker-LG01-augustus-gene-2039.68
Biological Process: defense response (GO:0006952);	320	maker-LG02-snap-gene-55.14;snap_masked-LG01-processed-gene-1753.40;maker-LG07-snap-gene-109.3;maker-LG05-augustus-gene-182.0;maker-LG01-snap-gene-1757.64;maker-LG03-snap-gene-178.7;snap_masked-LG02-processed-gene-1561.14;NewGene_15213;snap_masked-LG01-processed-gene-2035.53;maker-LG03-augustus-gene-160.5;snap_masked-LG01-processed-gene-1755.40;augustus_masked-LG03-processed-gene-1461.42;maker-LG0…
Biological Process: defense response by callose deposition (GO:0052542);	8	maker-LG08-augustus-gene-15.0;maker-LG05-augustus-gene-223.29;snap_masked-LG07-processed-gene-1224.24;maker-LG08-snap-gene-14.1;snap_masked-LG01-processed-gene-47.30;maker-LG08-snap-gene-43.1;NewGene_21560;maker-LG08-snap-gene-40.0
Biological Process: defense response by callose deposition in cell wall (GO:0052544);	8	snap_masked-LG01-processed-gene-47.30;maker-LG08-snap-gene-40.0;maker-LG08-snap-gene-43.1;NewGene_21560;maker-LG08-snap-gene-14.1;maker-LG05-augustus-gene-223.29;snap_masked-LG07-processed-gene-1224.24;maker-LG08-augustus-gene-15.0
Biological Process: defense response by cell wall thickening (GO:0052482);	8	maker-LG08-snap-gene-40.0;maker-LG08-snap-gene-43.1;NewGene_21560;snap_masked-LG01-processed-gene-47.30;maker-LG08-snap-gene-14.1;snap_masked-LG07-processed-gene-1224.24;maker-LG08-augustus-gene-15.0;maker-LG05-augustus-gene-223.29
Biological Process: defense response signaling pathway, resistance gene-dependent (GO:0009870);	5	augustus_masked-LG06-processed-gene-62.83;maker-LG06-augustus-gene-1014.11;NewGene_11266;maker-LG05-snap-gene-173.33;NewGene_4370
Biological Process: defense response to Gram-negative bacterium (GO:0050829);	3	augustus_masked-LG03-processed-gene-1564.18;snap_masked-LG02-processed-gene-1726.30;snap_masked-LG09-processed-gene-62.32
Biological Process: defense response to bacterium (GO:0042742);	81	maker-LG03-snap-gene-30.10;snap_masked-LG07-processed-gene-1124.24;NewGene_21212;NewGene_6037;NewGene_1182;maker-LG03-snap-gene-31.5;snap_masked-LG09-processed-gene-71.59;maker-LG08-augustus-gene-15.0;maker-LG08-snap-gene-14.1;maker-LG01-snap-gene-1821.7;maker-LG06-augustus-gene-149.13;NewGene_3468;maker-LG08-augustus-gene-26.5;maker-LG03-snap-gene-1294.8;NewGene_21465;snap_masked-LG08-processed-…
Biological Process: defense response to bacterium, incompatible interaction (GO:0009816);	8	maker-LG06-snap-gene-1097.20;NewGene_26257;NewGene_5777;maker-LG01-augustus-gene-1693.50;maker-Contig31-snap-gene-0.56;augustus_masked-LG06-processed-gene-157.13;NewGene_5774;maker-LG05-augustus-gene-1336.36
Biological Process: defense response to fungus (GO:0009623);	1	NewGene_5555
Biological Process: defense response to fungus (GO:0050832);	82	maker-LG07-snap-gene-1074.25;snap_masked-LG05-processed-gene-1221.10;maker-LG09-augustus-gene-117.15;maker-LG01-augustus-gene-1796.38;maker-LG06-snap-gene-273.13;NewGene_25641;maker-LG06-augustus-gene-520.23;maker-LG08-snap-gene-40.0;maker-LG02-snap-gene-1590.4;snap_masked-LG01-processed-gene-47.30;maker-LG01-snap-gene-1821.17;maker-LG06-augustus-gene-319.24;NewGene_8803;snap_masked-LG01-processe…
Biological Process: defense response to fungus, incompatible interaction (GO:0009817);	12	snap_masked-LG07-processed-gene-1224.24;maker-LG05-augustus-gene-223.29;maker-Contig4-snap-gene-2.15;maker-LG08-augustus-gene-15.0;maker-LG08-snap-gene-14.1;maker-LG01-snap-gene-1821.7;maker-LG01-snap-gene-1821.17;maker-LG08-snap-gene-43.1;maker-LG08-snap-gene-40.0;NewGene_5350;maker-LG01-augustus-gene-1693.50;NewGene_5349
Biological Process: defense response to insect (GO:0002213);	1	snap_masked-LG01-processed-gene-47.30
Biological Process: defense response to nematode (GO:0002215);	1	snap_masked-LG02-processed-gene-1561.14
Biological Process: defense response to oomycetes (GO:0002229);	4	augustus_masked-LG01-processed-gene-1635.12;maker-LG01-augustus-gene-1871.35;snap_masked-LG01-processed-gene-440.2;NewGene_11234
Biological Process: defense response to other organism (GO:0098542);	133	snap_masked-LG01-processed-gene-47.30;maker-LG02-snap-gene-1590.4;maker-LG08-snap-gene-40.0;NewGene_11209;maker-LG06-augustus-gene-520.23;NewGene_25641;snap_masked-LG01-processed-gene-1979.59;NewGene_8803;maker-LG06-snap-gene-229.12;maker-LG01-snap-gene-1861.31;NewGene_5350;maker-LG01-augustus-gene-1871.35;snap_masked-LG06-processed-gene-367.0;snap_masked-LG01-processed-gene-1579.51;augustus_mask…
Biological Process: defense response to virus (GO:0051607);	9	NewGene_12798;maker-LG05-augustus-gene-217.21;NewGene_867;snap_masked-LG07-processed-gene-1124.24;maker-LG08-snap-gene-993.7;NewGene_6436;maker-LG01-snap-gene-7.48;snap_masked-Contig10-processed-gene-4.24;NewGene_4699
Biological Process: defense response, incompatible interaction (GO:0009814);	33	NewGene_5774;maker-Contig4-snap-gene-2.15;augustus_masked-LG06-processed-gene-157.13;NewGene_24676;NewGene_5555;augustus_masked-LG02-processed-gene-1726.1;snap_masked-LG06-processed-gene-1292.15;snap_masked-LG01-processed-gene-1579.51;maker-LG08-augustus-gene-15.0;maker-LG01-snap-gene-1821.7;maker-LG08-snap-gene-14.1;snap_masked-LG06-processed-gene-1289.3;maker-LG01-snap-gene-1600.16;snap_masked-…
Biological Process: dehiscence (GO:0009900);	4	snap_masked-LG01-processed-gene-1595.78;snap_masked-LG01-processed-gene-1832.27;maker-LG03-augustus-gene-417.0;maker-LG03-snap-gene-417.3
Biological Process: dehydro-D-arabinono-1,4-lactone biosynthetic process (GO:0070485);	1	maker-LG08-augustus-gene-1150.30
Biological Process: dehydro-D-arabinono-1,4-lactone metabolic process (GO:0070484);	1	maker-LG08-augustus-gene-1150.30
Biological Process: demethylation (GO:0070988);	18	maker-LG02-snap-gene-1339.5;maker-LG01-augustus-gene-1834.55;maker-LG08-augustus-gene-227.22;maker-LG01-snap-gene-1815.14;maker-LG08-snap-gene-227.14;maker-LG07-augustus-gene-895.0;NewGene_2020;NewGene_9654;maker-LG01-snap-gene-1726.43;snap_masked-LG06-processed-gene-97.57;maker-LG08-augustus-gene-227.26;maker-LG02-snap-gene-1429.13;NewGene_2214;NewGene_18578;maker-LG08-snap-gene-228.1;maker-LG08…
Biological Process: deoxyribonucleoside monophosphate biosynthetic process (GO:0009157);	1	maker-LG07-snap-gene-831.35
Biological Process: deoxyribonucleoside monophosphate metabolic process (GO:0009162);	1	maker-LG07-snap-gene-831.35
Biological Process: deoxyribonucleotide biosynthetic process (GO:0009263);	2	maker-LG06-augustus-gene-1073.16;maker-LG01-snap-gene-1913.25
Biological Process: deoxyribonucleotide catabolic process (GO:0009264);	1	snap_masked-LG09-processed-gene-62.30
Biological Process: dephosphorylation (GO:0016311);	38	maker-LG07-snap-gene-1170.55;augustus_masked-LG03-processed-gene-1580.31;maker-LG06-snap-gene-1339.21;snap_masked-LG02-processed-gene-304.3;maker-LG02-snap-gene-318.0;maker-LG06-snap-gene-1337.48;maker-LG01-snap-gene-1487.0;maker-LG05-snap-gene-315.2;snap_masked-LG02-processed-gene-320.1;maker-LG06-snap-gene-61.31;maker-LG02-snap-gene-171.19;snap_masked-LG02-processed-gene-91.0;NewGene_600;snap_m…
Biological Process: dephosphorylation of RNA polymerase II C-terminal domain (GO:0070940);	6	maker-LG08-augustus-gene-303.0;maker-LG01-snap-gene-1595.44;snap_masked-LG02-processed-gene-1514.21;NewGene_8181;maker-Contig11-snap-gene-0.60;snap_masked-LG02-processed-gene-1683.11
Biological Process: detection of abiotic stimulus (GO:0009582);	7	augustus_masked-LG01-processed-gene-1955.45;snap_masked-LG01-processed-gene-1900.16;maker-LG06-augustus-gene-520.23;maker-LG01-snap-gene-35.49;augustus_masked-LG07-processed-gene-1215.70;snap_masked-LG01-processed-gene-1925.48;augustus_masked-LG01-processed-gene-1823.4
Biological Process: detection of bacterium (GO:0016045);	2	NewGene_21465;NewGene_21560
Biological Process: detection of biotic stimulus (GO:0009595);	1	NewGene_21560
Biological Process: detection of calcium ion (GO:0005513);	2	maker-LG07-augustus-gene-1086.27;maker-LG01-snap-gene-1815.13
Biological Process: detection of chemical stimulus (GO:0009593);	2	maker-LG01-snap-gene-1815.13;maker-LG07-augustus-gene-1086.27
Biological Process: detection of external biotic stimulus (GO:0098581);	1	NewGene_21560
Biological Process: detection of external stimulus (GO:0009581);	7	maker-LG06-augustus-gene-520.23;maker-LG01-snap-gene-35.49;augustus_masked-LG07-processed-gene-1215.70;snap_masked-LG01-processed-gene-1925.48;augustus_masked-LG01-processed-gene-1823.4;augustus_masked-LG01-processed-gene-1955.45;snap_masked-LG01-processed-gene-1900.16
Biological Process: detection of light stimulus (GO:0009583);	6	augustus_masked-LG01-processed-gene-1823.4;maker-LG06-augustus-gene-520.23;augustus_masked-LG07-processed-gene-1215.70;maker-LG01-snap-gene-35.49;snap_masked-LG01-processed-gene-1925.48;augustus_masked-LG01-processed-gene-1955.45
Biological Process: detection of mechanical stimulus (GO:0050982);	5	NewGene_16588;NewGene_17687;snap_masked-LG01-processed-gene-1900.16;snap_masked-LG07-processed-gene-1184.31;maker-LG06-snap-gene-106.33
Biological Process: detection of other organism (GO:0098543);	1	NewGene_21560
Biological Process: detection of redox state (GO:0051776);	1	maker-LG06-augustus-gene-1244.12
Biological Process: detection of stimulus (GO:0051606);	10	augustus_masked-LG01-processed-gene-1823.4;snap_masked-LG01-processed-gene-1925.48;augustus_masked-LG07-processed-gene-1215.70;augustus_masked-LG01-processed-gene-1955.45;maker-LG07-augustus-gene-1086.27;maker-LG01-snap-gene-1815.13;maker-LG01-snap-gene-35.49;maker-LG06-augustus-gene-520.23;snap_masked-LG01-processed-gene-1900.16;NewGene_21560
Biological Process: detection of visible light (GO:0009584);	3	maker-LG06-augustus-gene-1308.53;snap_masked-LG09-processed-gene-137.22;maker-LG02-snap-gene-11.23
Biological Process: determination of bilateral symmetry (GO:0009855);	10	maker-LG06-snap-gene-2.17;maker-LG06-augustus-gene-30.22;maker-LG01-snap-gene-1881.29;maker-LG03-snap-gene-1563.76;maker-LG01-snap-gene-1686.70;maker-LG06-snap-gene-350.43;maker-LG06-augustus-gene-79.1;maker-LG01-snap-gene-1834.41;maker-LG01-augustus-gene-59.45;maker-LG01-snap-gene-1888.30
Biological Process: determination of digestive tract left/right asymmetry (GO:0071907);	7	maker-LG01-snap-gene-1888.30;maker-LG03-snap-gene-1563.76;maker-LG01-augustus-gene-59.45;maker-LG06-snap-gene-350.43;maker-LG01-snap-gene-1834.41;maker-LG01-snap-gene-1881.29;maker-LG06-augustus-gene-30.22
Biological Process: determination of heart left/right asymmetry (GO:0061371);	7	maker-LG06-augustus-gene-30.22;maker-LG01-snap-gene-1834.41;maker-LG01-snap-gene-1881.29;maker-LG03-snap-gene-1563.76;maker-LG06-snap-gene-350.43;maker-LG01-augustus-gene-59.45;maker-LG01-snap-gene-1888.30
Biological Process: determination of intestine left/right asymmetry (GO:0071908);	4	maker-LG06-augustus-gene-30.22;maker-LG01-snap-gene-1834.41;maker-LG01-augustus-gene-59.45;maker-LG03-snap-gene-1563.76
Biological Process: determination of left/right symmetry (GO:0007368);	8	maker-LG01-snap-gene-1834.41;maker-LG01-augustus-gene-59.45;maker-LG01-snap-gene-1888.30;maker-LG06-augustus-gene-30.22;maker-LG01-snap-gene-1881.29;maker-LG03-snap-gene-1563.76;maker-LG06-snap-gene-350.43;maker-LG01-snap-gene-1686.70
Biological Process: determination of liver left/right asymmetry (GO:0071910);	7	maker-LG01-snap-gene-1834.41;maker-LG01-snap-gene-1881.29;maker-LG06-augustus-gene-30.22;maker-LG01-snap-gene-1888.30;maker-LG03-snap-gene-1563.76;maker-LG06-snap-gene-350.43;maker-LG01-augustus-gene-59.45
Biological Process: determination of pancreatic left/right asymmetry (GO:0035469);	7	maker-LG06-augustus-gene-30.22;maker-LG01-snap-gene-1881.29;maker-LG01-snap-gene-1834.41;maker-LG06-snap-gene-350.43;maker-LG01-augustus-gene-59.45;maker-LG03-snap-gene-1563.76;maker-LG01-snap-gene-1888.30
Biological Process: determination of stomach left/right asymmetry (GO:0071909);	4	maker-LG03-snap-gene-1563.76;maker-LG01-augustus-gene-59.45;maker-LG06-augustus-gene-30.22;maker-LG01-snap-gene-1834.41
Biological Process: detoxification (GO:0098754);	33	NewGene_25095;maker-LG03-augustus-gene-1542.27;maker-LG05-snap-gene-406.13;maker-LG05-augustus-gene-405.16;NewGene_6020;maker-LG02-snap-gene-1390.11;maker-LG01-snap-gene-1719.29;maker-Contig17-snap-gene-0.38;maker-Contig6-snap-gene-0.31;NewGene_9263;snap_masked-LG08-processed-gene-995.9;maker-LG03-augustus-gene-701.12;maker-LG03-augustus-gene-482.0;snap_masked-LG08-processed-gene-1021.8;maker-LG0…
Biological Process: detoxification of cadmium ion (GO:0071585);	2	NewGene_3054;snap_masked-LG08-processed-gene-995.9
Biological Process: detoxification of copper ion (GO:0010273);	2	snap_masked-LG01-processed-gene-1983.70;maker-LG08-augustus-gene-25.17
Biological Process: detoxification of inorganic compound (GO:0061687);	3	NewGene_3054;snap_masked-LG08-processed-gene-995.9;maker-LG08-augustus-gene-25.17
Biological Process: detoxification of nitrogen compound (GO:0051410);	1	maker-Contig9-snap-gene-4.20
Biological Process: development of primary female sexual characteristics (GO:0046545);	2	snap_masked-Contig8-processed-gene-2.41;snap_masked-LG01-processed-gene-1657.13
Biological Process: development of primary sexual characteristics (GO:0045137);	2	snap_masked-Contig8-processed-gene-2.41;snap_masked-LG01-processed-gene-1657.13
Biological Process: developmental cell growth (GO:0048588);	23	maker-LG05-snap-gene-1330.18;NewGene_5546;maker-LG01-snap-gene-1634.18;maker-LG08-augustus-gene-158.2;snap_masked-LG06-processed-gene-392.8;maker-LG06-snap-gene-245.7;NewGene_14344;maker-LG01-snap-gene-1872.33;NewGene_5378;maker-LG01-augustus-gene-1714.22;maker-LG08-snap-gene-129.8;maker-Contig8-snap-gene-4.62;maker-LG06-augustus-gene-1230.31;maker-LG05-snap-gene-1335.29;maker-LG03-snap-gene-1563…
Biological Process: developmental growth (GO:0048589);	65	NewGene_4088;maker-LG08-augustus-gene-1006.7;maker-LG01-snap-gene-1634.18;NewGene_4539;NewGene_14344;maker-LG01-snap-gene-2007.35;maker-LG01-augustus-gene-1714.22;snap_masked-LG02-processed-gene-1813.8;maker-Contig8-snap-gene-4.62;maker-LG01-augustus-gene-1822.25;snap_masked-LG05-processed-gene-35.5;maker-LG06-augustus-gene-30.22;maker-LG01-snap-gene-1821.14;maker-LG06-augustus-gene-383.7;NewGene…
Biological Process: developmental growth involved in morphogenesis (GO:0060560);	45	maker-LG06-augustus-gene-303.18;maker-LG06-augustus-gene-30.22;maker-LG06-snap-gene-164.21;maker-LG01-snap-gene-1836.38;maker-LG06-augustus-gene-1230.31;augustus_masked-LG01-processed-gene-1726.14;maker-Contig8-snap-gene-4.62;maker-LG05-snap-gene-1335.29;maker-LG03-snap-gene-1563.76;snap_masked-Contig10-processed-gene-4.34;snap_masked-LG01-processed-gene-7.30;maker-LG01-snap-gene-1821.14;maker-LG…
Biological Process: developmental maturation (GO:0021700);	27	snap_masked-LG06-processed-gene-104.26;maker-LG03-snap-gene-1076.2;maker-Contig4-snap-gene-1.26;maker-LG03-augustus-gene-1565.17;maker-LG01-snap-gene-1048.2;snap_masked-LG05-processed-gene-1305.0;maker-LG06-augustus-gene-48.9;maker-LG01-snap-gene-1861.39;NewGene_3449;maker-LG01-snap-gene-1820.52;NewGene_5759;NewGene_6773;maker-LG01-snap-gene-1836.38;maker-LG08-augustus-gene-1153.74;maker-LG03-sna…
Biological Process: developmental process (GO:0032502);	520	NewGene_21881;NewGene_5315;maker-LG01-snap-gene-1863.6;maker-Contig8-snap-gene-2.0;snap_masked-LG02-processed-gene-1813.8;NewGene_17635;NewGene_10759;maker-Contig35-snap-gene-0.65;NewGene_4539;maker-LG01-augustus-gene-1867.33;maker-LG01-snap-gene-2007.35;maker-LG03-snap-gene-1315.6;maker-LG01-snap-gene-1634.18;snap_masked-LG02-processed-gene-50.4;augustus_masked-LG09-processed-gene-128.44;maker-L…
Biological Process: developmental process involved in reproduction (GO:0003006);	208	maker-LG01-snap-gene-9.6;NewGene_5365;maker-Contig11-snap-gene-0.56;maker-LG09-augustus-gene-219.26;NewGene_3975;snap_masked-LG05-processed-gene-260.10;maker-LG05-snap-gene-122.1;maker-LG03-augustus-gene-1424.11;NewGene_4579;maker-LG06-augustus-gene-163.55;NewGene_10713;maker-LG06-augustus-gene-1014.11;maker-LG03-augustus-gene-1565.17;maker-LG02-snap-gene-374.2;NewGene_4270;maker-LG06-augustus-ge…
Biological Process: developmental vegetative growth (GO:0080186);	7	maker-LG06-augustus-gene-79.1;maker-LG06-snap-gene-2.17;snap_masked-LG05-processed-gene-35.5;NewGene_5326;maker-LG01-snap-gene-1525.15;maker-LG06-snap-gene-612.3;NewGene_8495
Biological Process: diadenosine polyphosphate biosynthetic process (GO:0015960);	1	snap_masked-LG01-processed-gene-1788.40
Biological Process: diadenosine polyphosphate metabolic process (GO:0015959);	1	snap_masked-LG01-processed-gene-1788.40
Biological Process: diadenosine tetraphosphate biosynthetic process (GO:0015966);	1	snap_masked-LG01-processed-gene-1788.40
Biological Process: diadenosine tetraphosphate metabolic process (GO:0015965);	1	snap_masked-LG01-processed-gene-1788.40
Biological Process: digestive system development (GO:0055123);	7	maker-LG01-snap-gene-1888.30;maker-LG03-snap-gene-1563.76;maker-LG01-augustus-gene-59.45;maker-LG06-snap-gene-350.43;maker-LG01-snap-gene-1881.29;maker-LG01-snap-gene-1834.41;maker-LG06-augustus-gene-30.22
Biological Process: digestive tract development (GO:0048565);	7	maker-LG01-snap-gene-1888.30;maker-LG06-snap-gene-350.43;maker-LG01-augustus-gene-59.45;maker-LG03-snap-gene-1563.76;maker-LG01-snap-gene-1881.29;maker-LG01-snap-gene-1834.41;maker-LG06-augustus-gene-30.22
Biological Process: dimethylallyl diphosphate biosynthetic process (GO:0050992);	2	maker-LG08-snap-gene-1128.19;maker-LG02-augustus-gene-1833.2
Biological Process: disaccharide biosynthetic process (GO:0046351);	3	maker-LG05-snap-gene-315.2;NewGene_11306;maker-LG01-snap-gene-1555.10
Biological Process: disaccharide catabolic process (GO:0046352);	1	NewGene_8984
Biological Process: disaccharide metabolic process (GO:0005984);	5	augustus_masked-LG06-processed-gene-1233.60;NewGene_11306;maker-LG05-snap-gene-315.2;maker-LG01-snap-gene-1555.10;NewGene_8984
Biological Process: disruption of cells of other organism (GO:0044364);	5	snap_masked-LG01-processed-gene-2035.55;snap_masked-LG01-processed-gene-2035.53;augustus_masked-LG03-processed-gene-46.22;augustus_masked-LG01-processed-gene-2035.12;augustus_masked-LG03-processed-gene-47.32
Biological Process: diterpenoid biosynthetic process (GO:0016102);	4	maker-LG08-snap-gene-351.0;snap_masked-LG06-processed-gene-1316.9;NewGene_17756;snap_masked-LG06-processed-gene-1319.4
Biological Process: diterpenoid catabolic process (GO:0016103);	1	NewGene_313
Biological Process: diterpenoid metabolic process (GO:0016101);	7	maker-LG09-augustus-gene-342.0;NewGene_3536;NewGene_313;augustus_masked-LG08-processed-gene-1146.7;NewGene_21832;NewGene_17756;maker-LG08-snap-gene-1146.39
Biological Process: divalent inorganic anion homeostasis (GO:0072505);	2	maker-LG08-snap-gene-451.6;augustus_masked-LG06-processed-gene-520.9
Biological Process: divalent inorganic cation homeostasis (GO:0072507);	10	maker-LG08-augustus-gene-25.17;NewGene_1998;NewGene_3054;NewGene_9873;snap_masked-LG08-processed-gene-995.9;maker-LG02-snap-gene-1836.3;maker-LG01-augustus-gene-1847.8;NewGene_9712;maker-Contig35-snap-gene-0.65;maker-LG09-snap-gene-1088.13
Biological Process: divalent inorganic cation transport (GO:0072511);	9	maker-LG01-snap-gene-1863.6;maker-Contig4-augustus-gene-4.6;maker-LG09-snap-gene-1088.13;snap_masked-LG08-processed-gene-995.9;NewGene_25749;snap_masked-LG07-processed-gene-1224.24;NewGene_3054;NewGene_5533;maker-LG08-augustus-gene-25.17
Biological Process: divalent metal ion transport (GO:0070838);	9	maker-LG01-snap-gene-1863.6;maker-Contig4-augustus-gene-4.6;maker-LG09-snap-gene-1088.13;snap_masked-LG08-processed-gene-995.9;NewGene_25749;NewGene_3054;snap_masked-LG07-processed-gene-1224.24;NewGene_5533;maker-LG08-augustus-gene-25.17
Biological Process: dolichol biosynthetic process (GO:0019408);	1	snap_masked-LG02-processed-gene-1834.50
Biological Process: dolichol metabolic process (GO:0019348);	1	NewGene_9650
Biological Process: dolichol-linked oligosaccharide biosynthetic process (GO:0006488);	4	maker-LG01-snap-gene-1846.48;maker-LG01-snap-gene-909.5;maker-LG07-snap-gene-1124.49;maker-LG03-augustus-gene-1467.14
Biological Process: dormancy process (GO:0022611);	5	maker-LG01-snap-gene-1861.39;snap_masked-LG06-processed-gene-120.61;maker-LG09-snap-gene-314.45;maker-LG03-augustus-gene-1424.11;maker-LG09-augustus-gene-411.29
Biological Process: dorsal closure (GO:0007391);	2	NewGene_9626;snap_masked-LG05-processed-gene-1305.0
Biological Process: double fertilization forming a zygote and endosperm (GO:0009567);	9	maker-LG01-snap-gene-1814.20;snap_masked-LG05-processed-gene-227.27;augustus_masked-LG09-processed-gene-138.26;NewGene_9873;maker-Contig35-snap-gene-0.65;maker-LG01-augustus-gene-1847.8;NewGene_9712;maker-LG08-augustus-gene-1186.39;NewGene_16997
Biological Process: double-strand break repair (GO:0006302);	25	NewGene_17042;NewGene_17041;snap_masked-LG05-processed-gene-35.5;maker-LG08-snap-gene-1138.88;maker-LG09-augustus-gene-117.12;maker-LG06-augustus-gene-585.14;maker-LG06-snap-gene-48.57;augustus_masked-LG09-processed-gene-81.34;maker-LG06-augustus-gene-1154.5;maker-LG09-augustus-gene-974.0;maker-LG01-snap-gene-131.3;NewGene_17043;maker-LG06-snap-gene-169.30;NewGene_9964;augustus_masked-LG06-proces…
Biological Process: double-strand break repair involved in meiotic recombination (GO:1990918);	1	maker-LG06-snap-gene-522.47
Biological Process: double-strand break repair via homologous recombination (GO:0000724);	32	NewGene_7589;snap_masked-Contig1-processed-gene-6.56;maker-LG09-augustus-gene-974.0;maker-LG05-snap-gene-1302.18;maker-LG01-snap-gene-1741.37;maker-LG08-snap-gene-1174.0;maker-LG01-snap-gene-1792.46;maker-LG08-snap-gene-1138.88;maker-LG01-snap-gene-1525.15;snap_masked-Contig1-processed-gene-6.57;maker-LG09-augustus-gene-117.12;maker-LG06-snap-gene-304.39;maker-LG05-augustus-gene-28.63;snap_masked…
Biological Process: double-strand break repair via nonhomologous end joining (GO:0006303);	6	maker-LG01-augustus-gene-35.46;NewGene_9269;NewGene_9270;maker-LG09-snap-gene-60.55;maker-LG06-augustus-gene-1233.26;maker-LG06-augustus-gene-1230.33
Biological Process: double-strand break repair via synthesis-dependent strand annealing (GO:0045003);	4	maker-LG08-snap-gene-1125.86;maker-LG09-augustus-gene-974.0;maker-LG09-augustus-gene-117.12;augustus_masked-LG09-processed-gene-81.34
Biological Process: drought recovery (GO:0009819);	2	maker-LG08-snap-gene-993.7;snap_masked-LG01-processed-gene-47.30
Biological Process: drug catabolic process (GO:0042737);	4	maker-LG01-snap-gene-1948.19;maker-LG05-snap-gene-1149.1;maker-LG06-augustus-gene-1330.57;NewGene_4845
Biological Process: drug metabolic process (GO:0017144);	53	maker-LG02-snap-gene-1834.80;maker-LG02-snap-gene-318.0;maker-LG06-augustus-gene-1330.57;maker-LG01-snap-gene-1726.43;maker-LG02-snap-gene-1750.9;maker-LG01-snap-gene-1842.55;NewGene_1015;maker-LG01-augustus-gene-1834.55;snap_masked-LG02-processed-gene-304.3;maker-LG05-snap-gene-1149.1;maker-LG01-snap-gene-1948.19;NewGene_3180;augustus_masked-LG06-processed-gene-887.2;NewGene_4845;snap_masked-LG0…
Biological Process: drug transmembrane transport (GO:0006855);	7	augustus_masked-LG01-processed-gene-1698.1;snap_masked-LG07-processed-gene-1224.24;maker-LG07-snap-gene-1243.4;maker-LG07-snap-gene-1226.58;maker-LG01-augustus-gene-1822.19;maker-LG07-snap-gene-1243.3;maker-LG02-snap-gene-109.0
Biological Process: drug transport (GO:0015893);	6	snap_masked-LG07-processed-gene-1224.24;maker-LG07-snap-gene-1243.4;maker-LG01-augustus-gene-1822.19;maker-LG07-snap-gene-1226.58;maker-LG07-snap-gene-1243.3;augustus_masked-LG01-processed-gene-1698.1
Biological Process: dsRNA processing (GO:0031050);	108	maker-LG01-snap-gene-1933.28;maker-LG01-snap-gene-1972.3;maker-LG06-snap-gene-175.27;augustus_masked-LG05-processed-gene-962.1;NewGene_12798;snap_masked-LG06-processed-gene-83.1;snap_masked-LG03-processed-gene-1471.2;maker-LG06-snap-gene-60.61;maker-LG01-snap-gene-1969.70;snap_masked-LG01-processed-gene-50.19;maker-LG01-snap-gene-1994.12;maker-LG05-augustus-gene-1279.30;maker-LG03-snap-gene-350.6…
Biological Process: early endosome to Golgi transport (GO:0034498);	1	maker-LG07-augustus-gene-934.11
Biological Process: ectoderm development (GO:0007398);	3	maker-LG02-augustus-gene-1757.37;NewGene_7337;maker-LG05-snap-gene-122.1
Biological Process: effector-mediated induction of plant hypersensitive response by symbiont (GO:0080185);	1	maker-LG01-augustus-gene-1693.50
Biological Process: electron transport chain (GO:0022900);	15	maker-LG03-augustus-gene-1295.2;maker-LG03-augustus-gene-1456.12;maker-LG03-augustus-gene-1568.98;NewGene_14301;NewGene_4845;augustus_masked-LG05-processed-gene-95.73;augustus_masked-LG06-processed-gene-887.2;maker-LG03-augustus-gene-78.44;maker-LG06-augustus-gene-378.10;maker-LG01-snap-gene-1692.58;maker-LG03-augustus-gene-1336.2;maker-LG06-snap-gene-887.6;maker-LG02-augustus-gene-392.10;NewGene…
Biological Process: embryo development (GO:0009790);	94	maker-LG01-snap-gene-292.8;maker-LG08-augustus-gene-1153.74;maker-LG06-snap-gene-350.43;snap_masked-LG01-processed-gene-1837.49;NewGene_14358;maker-LG03-snap-gene-50.11;snap_masked-LG05-processed-gene-1305.0;maker-LG01-augustus-gene-2039.68;maker-LG03-augustus-gene-23.37;NewGene_25133;maker-LG07-snap-gene-1225.26;NewGene_21015;snap_masked-LG08-processed-gene-1176.32;NewGene_19931;maker-LG01-snap-…
Biological Process: embryo development ending in birth or egg hatching (GO:0009792);	8	maker-LG09-augustus-gene-58.50;snap_masked-LG05-processed-gene-1305.0;maker-LG01-snap-gene-1746.39;snap_masked-Contig8-processed-gene-2.41;NewGene_21487;NewGene_9626;maker-LG06-augustus-gene-301.49;maker-LG03-augustus-gene-23.37
Biological Process: embryo development ending in seed dormancy (GO:0009793);	89	maker-LG06-augustus-gene-216.30;NewGene_20469;maker-LG02-snap-gene-1749.61;snap_masked-LG01-processed-gene-1465.10;snap_masked-LG01-processed-gene-141.41;augustus_masked-LG08-processed-gene-346.0;maker-LG01-snap-gene-1942.31;maker-LG01-snap-gene-1827.25;maker-LG07-augustus-gene-834.2;NewGene_17004;snap_masked-LG01-processed-gene-1686.48;maker-LG01-snap-gene-20.25;snap_masked-LG01-processed-gene-1…
Biological Process: embryo sac cellularization (GO:0009558);	1	NewGene_21307
Biological Process: embryo sac central cell differentiation (GO:0009559);	7	NewGene_10759;maker-LG06-augustus-gene-415.12;maker-LG06-augustus-gene-79.1;maker-LG06-snap-gene-2.17;NewGene_5643;NewGene_9709;NewGene_4108
Biological Process: embryo sac development (GO:0009553);	30	NewGene_23880;maker-Contig35-snap-gene-0.65;maker-LG06-augustus-gene-415.12;maker-LG01-augustus-gene-1847.8;NewGene_10759;NewGene_9712;maker-LG06-augustus-gene-163.55;snap_masked-LG06-processed-gene-1081.1;augustus_masked-LG06-processed-gene-86.17;snap_masked-LG01-processed-gene-1714.59;NewGene_5643;NewGene_4108;snap_masked-LG07-processed-gene-1233.49;maker-LG06-augustus-gene-227.4;NewGene_9964;s…
Biological Process: embryonic axis specification (GO:0000578);	4	maker-LG01-augustus-gene-2039.68;NewGene_9626;maker-LG08-augustus-gene-886.9;snap_masked-LG05-processed-gene-1305.0
Biological Process: embryonic development via the syncytial blastoderm (GO:0001700);	2	NewGene_9626;snap_masked-LG05-processed-gene-1305.0
Biological Process: embryonic heart tube development (GO:0035050);	7	maker-LG01-snap-gene-1888.30;maker-LG03-snap-gene-1563.76;maker-LG01-augustus-gene-59.45;maker-LG06-snap-gene-350.43;maker-LG01-snap-gene-1834.41;maker-LG01-snap-gene-1881.29;maker-LG06-augustus-gene-30.22
Biological Process: embryonic heart tube morphogenesis (GO:0003143);	7	maker-LG01-snap-gene-1888.30;maker-LG01-augustus-gene-59.45;maker-LG06-snap-gene-350.43;maker-LG03-snap-gene-1563.76;maker-LG01-snap-gene-1834.41;maker-LG01-snap-gene-1881.29;maker-LG06-augustus-gene-30.22
Biological Process: embryonic meristem development (GO:0048508);	6	NewGene_17004;maker-LG09-augustus-gene-99.3;augustus_masked-LG09-processed-gene-806.3;maker-LG07-snap-gene-691.1;NewGene_17003;NewGene_17635
Biological Process: embryonic meristem initiation (GO:0090421);	8	NewGene_3202;snap_masked-LG08-processed-gene-1170.33;NewGene_17003;NewGene_17635;snap_masked-LG08-processed-gene-1176.32;NewGene_17004;maker-LG09-augustus-gene-99.3;augustus_masked-LG09-processed-gene-806.3
Biological Process: embryonic morphogenesis (GO:0048598);	22	maker-LG01-augustus-gene-59.45;snap_masked-LG09-processed-gene-403.2;maker-LG06-snap-gene-1339.21;maker-LG01-snap-gene-1834.41;maker-LG06-augustus-gene-216.30;maker-LG06-snap-gene-1337.48;maker-LG05-augustus-gene-629.4;NewGene_9626;maker-LG01-snap-gene-1881.29;maker-LG01-snap-gene-20.25;NewGene_21487;maker-LG01-snap-gene-1888.30;snap_masked-LG05-processed-gene-1305.0;maker-LG01-snap-gene-359.6;ma…
Biological Process: embryonic organ development (GO:0048568);	8	maker-LG01-snap-gene-1834.41;maker-LG09-augustus-gene-58.50;maker-LG01-snap-gene-1888.30;maker-LG01-augustus-gene-59.45;maker-LG01-snap-gene-1881.29;maker-LG06-augustus-gene-30.22;maker-LG03-snap-gene-1563.76;maker-LG06-snap-gene-350.43
Biological Process: embryonic organ morphogenesis (GO:0048562);	7	maker-LG06-augustus-gene-30.22;maker-LG01-snap-gene-1881.29;maker-LG01-snap-gene-1834.41;maker-LG03-snap-gene-1563.76;maker-LG06-snap-gene-350.43;maker-LG01-augustus-gene-59.45;maker-LG01-snap-gene-1888.30
Biological Process: embryonic pattern specification (GO:0009880);	7	NewGene_9626;maker-LG01-augustus-gene-2039.68;snap_masked-LG08-processed-gene-1176.32;maker-LG08-augustus-gene-886.9;NewGene_3202;snap_masked-LG05-processed-gene-1305.0;snap_masked-LG08-processed-gene-1170.33
Biological Process: embryonic root morphogenesis (GO:0010086);	4	maker-LG06-snap-gene-1339.21;maker-LG03-snap-gene-1294.8;maker-LG06-snap-gene-1337.48;maker-LG01-snap-gene-359.6
Biological Process: endocytic recycling (GO:0032456);	2	maker-LG01-snap-gene-1827.33;maker-LG01-augustus-gene-1897.42
Biological Process: endocytosis (GO:0006897);	34	augustus_masked-LG02-processed-gene-153.18;augustus_masked-LG06-processed-gene-1338.14;NewGene_12199;maker-LG01-augustus-gene-1751.31;NewGene_21560;NewGene_5394;NewGene_25939;NewGene_11629;NewGene_21086;maker-LG01-snap-gene-1984.33;maker-LG08-snap-gene-1132.12;maker-LG01-snap-gene-2038.52;NewGene_25417;snap_masked-LG01-processed-gene-1684.5;NewGene_26194;snap_masked-LG06-processed-gene-417.4;make…
Biological Process: endoderm development (GO:0007492);	1	maker-LG02-snap-gene-42.10
Biological Process: endoderm formation (GO:0001706);	1	maker-LG02-snap-gene-42.10
Biological Process: endodermal cell differentiation (GO:0035987);	1	maker-LG02-snap-gene-42.10
Biological Process: endomembrane system organization (GO:0010256);	21	maker-LG07-augustus-gene-975.23;maker-LG07-augustus-gene-1180.45;maker-LG09-augustus-gene-314.59;maker-LG01-snap-gene-1855.26;snap_masked-LG07-processed-gene-1218.26;maker-LG03-augustus-gene-1426.21;NewGene_11753;maker-LG01-augustus-gene-1847.8;NewGene_9712;augustus_masked-LG03-processed-gene-421.0;maker-Contig35-snap-gene-0.65;maker-LG07-augustus-gene-1180.51;NewGene_9873;NewGene_4726;maker-LG08…
Biological Process: endonucleolytic cleavage in 5'-ETS of tricistronic rRNA transcript (SSU-rRNA, 5.8S rRNA, LSU-rRNA) (GO:0000480);	2	NewGene_5228;NewGene_5198
Biological Process: endonucleolytic cleavage in ITS1 to separate SSU-rRNA from 5.8S rRNA and LSU-rRNA from tricistronic rRNA transcript (SSU-rRNA, 5.8S rRNA, LSU-rRNA) (GO:0000447);	2	NewGene_5198;NewGene_5228
Biological Process: endonucleolytic cleavage involved in rRNA processing (GO:0000478);	3	NewGene_5228;NewGene_5198;augustus_masked-LG01-processed-gene-1665.2
Biological Process: endonucleolytic cleavage of tricistronic rRNA transcript (SSU-rRNA, 5.8S rRNA, LSU-rRNA) (GO:0000479);	6	NewGene_11104;augustus_masked-LG01-processed-gene-1665.2;maker-LG08-augustus-gene-1069.26;NewGene_5228;NewGene_5198;maker-LG06-snap-gene-524.30
Biological Process: endonucleolytic cleavage to generate mature 5'-end of SSU-rRNA from (SSU-rRNA, 5.8S rRNA, LSU-rRNA) (GO:0000472);	2	NewGene_5228;NewGene_5198
Biological Process: endoplasmic reticulum calcium ion homeostasis (GO:0032469);	3	maker-LG06-augustus-gene-240.49;maker-LG06-snap-gene-174.20;NewGene_1998
Biological Process: endoplasmic reticulum membrane fusion (GO:0016320);	1	augustus_masked-LG07-processed-gene-1222.43
Biological Process: endoplasmic reticulum membrane organization (GO:0090158);	7	maker-LG02-snap-gene-1434.4;maker-LG01-snap-gene-1720.21;NewGene_10288;maker-LG05-augustus-gene-764.2;maker-LG06-snap-gene-1052.9;NewGene_9772;maker-LG03-augustus-gene-67.15
Biological Process: endoplasmic reticulum organization (GO:0007029);	9	maker-LG01-snap-gene-1695.63;maker-LG02-augustus-gene-1688.17;maker-LG03-augustus-gene-1426.21;maker-LG06-augustus-gene-237.23;augustus_masked-LG07-processed-gene-1222.43;NewGene_11510;maker-LG01-snap-gene-1855.26;maker-LG05-augustus-gene-276.9;NewGene_9828
Biological Process: endoplasmic reticulum stress-induced pre-emptive quality control (GO:0061857);	2	maker-LG01-snap-gene-1855.26;maker-LG02-augustus-gene-1688.17
Biological Process: endoplasmic reticulum to Golgi vesicle-mediated transport (GO:0006888);	66	snap_masked-LG01-processed-gene-1844.16;maker-LG07-snap-gene-1242.6;snap_masked-LG01-processed-gene-1813.27;maker-LG06-augustus-gene-57.48;maker-LG03-snap-gene-42.67;maker-LG08-snap-gene-1137.1;NewGene_9878;augustus_masked-LG06-processed-gene-38.33;maker-LG07-snap-gene-1083.7;NewGene_9873;maker-LG01-snap-gene-1830.19;maker-LG07-snap-gene-1215.22;maker-LG02-augustus-gene-1812.34;augustus_masked-LG…
Biological Process: endoplasmic reticulum to chloroplast transport (GO:1901965);	1	NewGene_10829
Biological Process: endoplasmic reticulum tubular network organization (GO:0071786);	3	maker-LG09-augustus-gene-32.79;maker-LG07-snap-gene-1218.79;maker-LG03-augustus-gene-1426.21
Biological Process: endoplasmic reticulum unfolded protein response (GO:0030968);	6	snap_masked-LG01-processed-gene-1711.49;maker-LG02-snap-gene-965.4;NewGene_7141;maker-LG02-snap-gene-1244.0;snap_masked-LG07-processed-gene-1165.37;maker-LG08-augustus-gene-133.13
Biological Process: endoplasmic reticulum-plasma membrane tethering (GO:0061817);	7	maker-LG02-snap-gene-1434.4;maker-LG01-snap-gene-1720.21;maker-LG05-augustus-gene-764.2;NewGene_10288;NewGene_9772;maker-LG03-augustus-gene-67.15;maker-LG06-snap-gene-1052.9
Biological Process: endosomal transport (GO:0016197);	9	maker-LG07-augustus-gene-934.11;augustus_masked-LG01-processed-gene-1802.53;augustus_masked-LG02-processed-gene-1764.13;NewGene_21299;NewGene_5394;snap_masked-LG07-processed-gene-1218.26;maker-LG06-augustus-gene-549.14;NewGene_25641;maker-LG03-snap-gene-150.17
Biological Process: endosome organization (GO:0007032);	2	NewGene_5394;maker-LG01-snap-gene-1810.6
Biological Process: endosome to lysosome transport (GO:0008333);	4	maker-LG01-snap-gene-1883.22;augustus_masked-LG02-processed-gene-153.18;augustus_masked-LG02-processed-gene-1764.13;NewGene_25641
Biological Process: endosome to lysosome transport via multivesicular body sorting pathway (GO:0032510);	1	NewGene_25641
Biological Process: endosome transport via multivesicular body sorting pathway (GO:0032509);	5	maker-LG07-snap-gene-1171.53;NewGene_25641;maker-LG01-augustus-gene-1454.22;NewGene_5394;maker-LG01-augustus-gene-724.5
Biological Process: endosperm development (GO:0009960);	5	maker-LG09-snap-gene-314.45;snap_masked-LG01-processed-gene-1686.48;maker-LG06-snap-gene-2.17;snap_masked-LG01-processed-gene-1737.29;maker-LG06-augustus-gene-79.1
Biological Process: energy coupled proton transmembrane transport, against electrochemical gradient (GO:0015988);	1	maker-LG09-augustus-gene-42.13
Biological Process: energy coupled proton transport, down electrochemical gradient (GO:0015985);	2	maker-LG02-snap-gene-1836.3;maker-LG01-augustus-gene-1731.35
Biological Process: energy derivation by oxidation of organic compounds (GO:0015980);	13	maker-LG06-snap-gene-887.6;NewGene_11014;NewGene_11025;maker-LG07-snap-gene-1232.57;augustus_masked-LG02-processed-gene-1726.1;maker-LG02-snap-gene-1725.1;maker-LG02-snap-gene-1726.19;augustus_masked-LG06-processed-gene-887.2;maker-LG08-augustus-gene-25.17;maker-LG01-snap-gene-1692.58;maker-LG03-augustus-gene-1295.2;maker-LG05-augustus-gene-96.10;maker-LG03-augustus-gene-1568.98
Biological Process: energy reserve metabolic process (GO:0006112);	1	maker-LG08-augustus-gene-25.17
Biological Process: ensheathment of neurons (GO:0007272);	1	snap_masked-LG01-processed-gene-1657.13
Biological Process: ent-kaurene oxidation to kaurenoic acid (GO:0010241);	1	maker-LG06-augustus-gene-405.15
Biological Process: entrainment of circadian clock (GO:0009649);	3	snap_masked-Contig2-processed-gene-0.20;snap_masked-Contig21-processed-gene-1.99;NewGene_21175
Biological Process: enzyme active site formation via cysteine modification to L-cysteine persulfide (GO:0018192);	1	maker-LG09-snap-gene-260.10
Biological Process: enzyme linked receptor protein signaling pathway (GO:0007167);	15	maker-LG02-snap-gene-42.10;NewGene_4753;snap_masked-LG09-processed-gene-71.59;snap_masked-LG06-processed-gene-86.57;maker-LG01-snap-gene-1913.17;maker-LG08-augustus-gene-1153.74;NewGene_5087;maker-LG09-augustus-gene-128.13;NewGene_5555;NewGene_21560;NewGene_5086;maker-LG07-snap-gene-691.1;maker-LG01-augustus-gene-1838.19;maker-LG07-augustus-gene-1172.68;maker-LG09-augustus-gene-71.27
Biological Process: enzyme-directed rRNA 2'-O-methylation (GO:0000453);	1	maker-LG08-augustus-gene-1130.34
Biological Process: enzyme-directed rRNA pseudouridine synthesis (GO:0000455);	1	snap_masked-LG01-processed-gene-1704.24
Biological Process: epidermal cell differentiation (GO:0009913);	3	snap_masked-LG05-processed-gene-1305.0;NewGene_9626;NewGene_9236
Biological Process: epidermal cell fate specification (GO:0009957);	1	NewGene_9236
Biological Process: epidermis development (GO:0008544);	3	NewGene_9626;NewGene_9236;snap_masked-LG05-processed-gene-1305.0
Biological Process: epithelial cell development (GO:0002064);	5	maker-LG02-augustus-gene-1757.37;maker-LG05-snap-gene-122.1;NewGene_7337;snap_masked-LG05-processed-gene-1305.0;NewGene_9626
Biological Process: epithelial cell differentiation (GO:0030855);	6	snap_masked-LG05-processed-gene-1305.0;maker-LG05-snap-gene-122.1;NewGene_7337;maker-LG02-augustus-gene-1757.37;NewGene_9626;NewGene_9236
Biological Process: epithelial cilium movement involved in determination of left/right asymmetry (GO:0060287);	4	maker-LG03-snap-gene-1563.76;maker-LG01-augustus-gene-59.45;maker-LG01-snap-gene-1834.41;maker-LG06-augustus-gene-30.22
Biological Process: epithelial cilium movement involved in extracellular fluid movement (GO:0003351);	4	maker-LG01-snap-gene-1834.41;maker-LG06-augustus-gene-30.22;maker-LG03-snap-gene-1563.76;maker-LG01-augustus-gene-59.45
Biological Process: epithelial tube morphogenesis (GO:0060562);	12	maker-LG06-snap-gene-350.43;maker-LG02-augustus-gene-1757.37;maker-LG03-snap-gene-1563.76;maker-LG05-snap-gene-122.1;NewGene_7337;maker-LG06-augustus-gene-30.22;NewGene_9626;maker-LG01-snap-gene-1881.29;maker-LG01-augustus-gene-59.45;snap_masked-LG05-processed-gene-1305.0;maker-LG01-snap-gene-1888.30;maker-LG01-snap-gene-1834.41
Biological Process: epithelium development (GO:0060429);	19	maker-LG06-augustus-gene-301.49;NewGene_7337;maker-LG05-snap-gene-122.1;maker-LG05-augustus-gene-629.4;maker-LG01-snap-gene-1881.29;NewGene_9626;maker-LG01-augustus-gene-59.45;maker-LG01-snap-gene-1834.41;NewGene_9236;maker-LG03-snap-gene-1563.76;maker-LG06-snap-gene-350.43;maker-LG02-augustus-gene-1757.37;maker-LG06-augustus-gene-30.22;maker-LG01-snap-gene-1888.30;snap_masked-LG05-processed-gene…
Biological Process: error-prone translesion synthesis (GO:0042276);	5	maker-LG02-augustus-gene-1829.79;maker-LG01-augustus-gene-1713.24;maker-LG02-snap-gene-1827.6;maker-LG08-augustus-gene-1139.8;maker-LG01-snap-gene-1741.37
Biological Process: establishment of RNA localization (GO:0051236);	14	maker-LG01-snap-gene-876.5;snap_masked-LG02-processed-gene-1824.26;maker-LG01-augustus-gene-793.29;maker-LG06-snap-gene-234.44;maker-LG02-augustus-gene-1820.86;NewGene_8574;maker-LG06-augustus-gene-340.17;augustus_masked-LG02-processed-gene-1485.11;NewGene_11729;NewGene_19152;maker-LG01-augustus-gene-879.5;maker-LG06-snap-gene-227.11;NewGene_8803;NewGene_11491
Biological Process: establishment of anatomical structure orientation (GO:0048560);	1	maker-LG01-snap-gene-1477.4
Biological Process: establishment of apical/basal cell polarity (GO:0035089);	2	snap_masked-LG05-processed-gene-1305.0;NewGene_9626
Biological Process: establishment of cell polarity (GO:0030010);	2	NewGene_9626;snap_masked-LG05-processed-gene-1305.0
Biological Process: establishment of chromosome localization (GO:0051303);	3	snap_masked-Contig8-processed-gene-2.41;augustus_masked-LG03-processed-gene-421.0;maker-Contig5-augustus-gene-5.2
Biological Process: establishment of contractile vacuole localization (GO:0140027);	2	NewGene_17731;NewGene_21173
Biological Process: establishment of epithelial cell apical/basal polarity (GO:0045198);	2	snap_masked-LG05-processed-gene-1305.0;NewGene_9626
Biological Process: establishment of epithelial cell polarity (GO:0090162);	2	NewGene_9626;snap_masked-LG05-processed-gene-1305.0
Biological Process: establishment of floral organ orientation (GO:0048559);	1	maker-LG01-snap-gene-1477.4
Biological Process: establishment of imaginal disc-derived wing hair orientation (GO:0001737);	2	NewGene_9626;snap_masked-LG05-processed-gene-1305.0
Biological Process: establishment of localization (GO:0051234);	281	maker-LG01-snap-gene-876.5;maker-LG06-augustus-gene-197.18;maker-LG06-snap-gene-1339.21;maker-LG06-augustus-gene-1335.39;snap_masked-LG09-processed-gene-403.2;snap_masked-LG02-processed-gene-1839.40;maker-LG06-snap-gene-227.11;NewGene_8487;snap_masked-Contig10-processed-gene-4.24;maker-LG06-snap-gene-1337.48;snap_masked-LG07-processed-gene-1224.24;maker-LG01-snap-gene-2030.6;snap_masked-LG01-proc…
Biological Process: establishment of localization in cell (GO:0051649);	122	maker-LG01-augustus-gene-1767.25;augustus_masked-LG01-processed-gene-1762.57;maker-Contig6-snap-gene-2.5;NewGene_19152;maker-LG06-snap-gene-61.31;NewGene_26283;maker-LG01-snap-gene-2030.6;snap_masked-LG02-processed-gene-1824.26;snap_masked-LG01-processed-gene-1711.62;maker-LG07-snap-gene-1238.13;augustus_masked-Contig24-processed-gene-1.36;NewGene_21299;maker-LG03-snap-gene-112.30;maker-LG08-augu…
Biological Process: establishment of meiotic sister chromatid cohesion (GO:0034089);	1	maker-LG01-snap-gene-1525.15
Biological Process: establishment of mitochondrion localization (GO:0051654);	1	maker-LG01-augustus-gene-1714.22
Biological Process: establishment of mitochondrion localization, microtubule-mediated (GO:0034643);	1	maker-LG01-augustus-gene-1714.22
Biological Process: establishment of monopolar cell polarity (GO:0061162);	2	NewGene_9626;snap_masked-LG05-processed-gene-1305.0
Biological Process: establishment of ommatidial planar polarity (GO:0042067);	2	snap_masked-LG05-processed-gene-1305.0;NewGene_9626
Biological Process: establishment of organelle localization (GO:0051656);	18	NewGene_5144;NewGene_5143;maker-LG06-snap-gene-400.6;NewGene_11729;maker-Contig6-snap-gene-2.5;NewGene_12199;NewGene_11491;NewGene_17731;maker-LG07-snap-gene-1085.5;maker-LG06-augustus-gene-313.13;snap_masked-Contig8-processed-gene-2.41;NewGene_21173;maker-LG01-augustus-gene-793.29;maker-LG06-snap-gene-234.44;maker-Contig5-augustus-gene-5.2;maker-LG09-augustus-gene-219.28;maker-LG01-augustus-gene…
Biological Process: establishment of petal orientation (GO:0048498);	1	maker-LG01-snap-gene-1477.4
Biological Process: establishment of planar polarity (GO:0001736);	3	NewGene_9626;snap_masked-LG05-processed-gene-1305.0;maker-LG01-snap-gene-1048.2
Biological Process: establishment of plant organ orientation (GO:0090707);	1	maker-LG01-snap-gene-1477.4
Biological Process: establishment of plastid localization (GO:0051667);	6	maker-LG06-snap-gene-400.6;maker-LG09-augustus-gene-219.28;NewGene_12199;maker-LG06-augustus-gene-313.13;maker-LG07-snap-gene-1085.5;maker-Contig6-snap-gene-2.5
Biological Process: establishment of protein localization (GO:0045184);	95	maker-LG06-snap-gene-49.5;NewGene_17218;maker-LG07-augustus-gene-1131.42;snap_masked-LG01-processed-gene-1700.5;maker-LG01-snap-gene-1772.6;maker-LG07-snap-gene-1231.13;snap_masked-Contig38-processed-gene-0.15;maker-LG01-augustus-gene-793.29;maker-LG07-augustus-gene-1180.51;NewGene_3064;maker-LG05-snap-gene-227.0;augustus_masked-LG08-processed-gene-93.0;maker-Contig13-snap-gene-2.22;maker-LG09-au…
Biological Process: establishment of protein localization to chloroplast (GO:0072596);	25	maker-LG08-snap-gene-1161.12;NewGene_5324;maker-LG01-snap-gene-2030.6;maker-LG01-snap-gene-1777.2;maker-LG02-snap-gene-1844.4;maker-LG01-augustus-gene-1767.25;augustus_masked-LG01-processed-gene-1762.57;maker-LG06-snap-gene-73.5;maker-LG03-snap-gene-112.30;maker-Contig13-snap-gene-2.22;NewGene_3064;snap_masked-LG07-processed-gene-1241.6;maker-LG07-snap-gene-1238.13;maker-LG01-snap-gene-1772.6;sna…
Biological Process: establishment of protein localization to chromosome (GO:0070199);	1	snap_masked-Contig8-processed-gene-2.41
Biological Process: establishment of protein localization to endoplasmic reticulum (GO:0072599);	1	maker-LG06-augustus-gene-257.29
Biological Process: establishment of protein localization to membrane (GO:0090150);	13	maker-Contig35-snap-gene-0.65;maker-LG01-augustus-gene-1847.8;NewGene_9712;maker-LG02-augustus-gene-1688.17;maker-LG09-snap-gene-794.0;maker-LG06-augustus-gene-237.23;maker-LG01-augustus-gene-1767.25;augustus_masked-LG01-processed-gene-1762.57;NewGene_11510;maker-LG01-snap-gene-1855.26;maker-LG03-snap-gene-112.30;NewGene_9873;maker-LG06-augustus-gene-257.29
Biological Process: establishment of protein localization to mitochondrial membrane (GO:0090151);	1	maker-LG09-snap-gene-794.0
Biological Process: establishment of protein localization to mitochondrion (GO:0072655);	10	NewGene_21425;maker-LG07-snap-gene-1231.13;snap_masked-LG05-processed-gene-156.7;snap_masked-Contig38-processed-gene-0.15;maker-LG09-snap-gene-794.0;maker-LG06-augustus-gene-309.6;NewGene_20374;NewGene_8487;maker-LG09-augustus-gene-259.8;snap_masked-LG08-processed-gene-25.8
Biological Process: establishment of protein localization to organelle (GO:0072594);	48	NewGene_8487;maker-LG06-augustus-gene-257.29;NewGene_3594;snap_masked-LG08-processed-gene-25.8;maker-LG01-augustus-gene-1700.18;snap_masked-LG01-processed-gene-1740.19;NewGene_3050;snap_masked-Contig19-processed-gene-2.22;snap_masked-Contig8-processed-gene-2.41;NewGene_9525;maker-LG06-snap-gene-1297.1;augustus_masked-LG08-processed-gene-705.2;maker-LG03-snap-gene-1588.22;NewGene_20469;snap_masked…
Biological Process: establishment of protein localization to peroxisome (GO:0072663);	2	augustus_masked-LG08-processed-gene-705.2;NewGene_9831
Biological Process: establishment of protein localization to plasma membrane (GO:0061951);	4	NewGene_9873;NewGene_9712;maker-LG01-augustus-gene-1847.8;maker-Contig35-snap-gene-0.65
Biological Process: establishment of protein localization to telomere (GO:0070200);	1	snap_masked-Contig8-processed-gene-2.41
Biological Process: establishment of protein localization to vacuole (GO:0072666);	4	snap_masked-LG01-processed-gene-1740.19;NewGene_5394;snap_masked-LG01-processed-gene-1711.62;NewGene_3050
Biological Process: establishment of sister chromatid cohesion (GO:0034085);	2	maker-LG07-snap-gene-1243.14;maker-LG07-snap-gene-1243.11
Biological Process: establishment of tissue polarity (GO:0007164);	3	NewGene_9626;snap_masked-LG05-processed-gene-1305.0;maker-LG01-snap-gene-1048.2
Biological Process: establishment or maintenance of apical/basal cell polarity (GO:0035088);	2	NewGene_9626;snap_masked-LG05-processed-gene-1305.0
Biological Process: establishment or maintenance of bipolar cell polarity (GO:0061245);	2	NewGene_9626;snap_masked-LG05-processed-gene-1305.0
Biological Process: establishment or maintenance of cell polarity (GO:0007163);	7	NewGene_1548;snap_masked-LG05-processed-gene-1305.0;NewGene_3342;maker-LG03-augustus-gene-28.18;NewGene_9626;maker-LG08-snap-gene-1136.57;maker-LG02-snap-gene-1841.42
Biological Process: establishment or maintenance of epithelial cell apical/basal polarity (GO:0045197);	2	snap_masked-LG05-processed-gene-1305.0;NewGene_9626
Biological Process: establishment or maintenance of monopolar cell polarity (GO:0061339);	2	snap_masked-LG05-processed-gene-1305.0;NewGene_9626
Biological Process: establishment or maintenance of polarity of embryonic epithelium (GO:0016332);	2	snap_masked-LG05-processed-gene-1305.0;NewGene_9626
Biological Process: establishment or maintenance of polarity of follicular epithelium (GO:0016334);	2	NewGene_9626;snap_masked-LG05-processed-gene-1305.0
Biological Process: establishment or maintenance of polarity of larval imaginal disc epithelium (GO:0016336);	2	snap_masked-LG05-processed-gene-1305.0;NewGene_9626
Biological Process: ethanol oxidation (GO:0006069);	1	maker-LG01-snap-gene-1982.1
Biological Process: ethylene biosynthetic process (GO:0009693);	2	NewGene_11234;maker-LG06-augustus-gene-227.3
Biological Process: ethylene metabolic process (GO:0009692);	2	NewGene_11234;maker-LG06-augustus-gene-227.3
Biological Process: ethylene-activated signaling pathway (GO:0009873);	17	NewGene_8803;maker-LG05-snap-gene-1221.27;augustus_masked-LG05-processed-gene-687.2;augustus_masked-LG03-processed-gene-27.18;maker-LG01-snap-gene-827.13;maker-LG09-augustus-gene-82.5;augustus_masked-LG03-processed-gene-27.20;augustus_masked-LG08-processed-gene-93.0;maker-LG01-augustus-gene-1393.1;maker-LG05-snap-gene-1368.26;augustus_masked-LG05-processed-gene-687.0;augustus_masked-LG05-processe…
Biological Process: etioplast organization (GO:0009662);	1	maker-LG06-augustus-gene-1294.30
Biological Process: exocyst localization (GO:0051601);	1	maker-LG01-augustus-gene-1927.12
Biological Process: exocytic process (GO:0140029);	1	augustus_masked-LG08-processed-gene-93.0
Biological Process: exocytosis (GO:0006887);	34	NewGene_1308;NewGene_25855;snap_masked-LG01-processed-gene-106.5;maker-LG02-snap-gene-1846.49;maker-LG02-snap-gene-1843.35;maker-LG03-augustus-gene-21.25;augustus_masked-LG01-processed-gene-74.10;maker-LG03-augustus-gene-21.27;maker-LG03-snap-gene-21.56;maker-LG05-augustus-gene-38.22;NewGene_24288;maker-LG05-snap-gene-94.42;maker-LG01-snap-gene-1917.22;maker-LG01-snap-gene-1911.6;snap_masked-LG01…
Biological Process: exon-exon junction complex disassembly (GO:1903259);	1	NewGene_17962
Biological Process: exonucleolytic catabolism of deadenylated mRNA (GO:0043928);	5	augustus_masked-LG02-processed-gene-1805.63;snap_masked-LG07-processed-gene-1208.50;NewGene_4699;snap_masked-LG07-processed-gene-1204.19;augustus_masked-LG02-processed-gene-1810.13
Biological Process: exonucleolytic trimming to generate mature 3'-end of 5.8S rRNA from tricistronic rRNA transcript (SSU-rRNA, 5.8S rRNA, LSU-rRNA) (GO:0000467);	4	augustus_masked-LG02-processed-gene-1810.13;NewGene_23759;maker-LG03-augustus-gene-14.10;augustus_masked-LG02-processed-gene-1805.63
Biological Process: external encapsulating structure organization (GO:0045229);	22	augustus_masked-LG01-processed-gene-1819.75;snap_masked-LG07-processed-gene-1224.24;maker-LG02-snap-gene-1834.80;NewGene_3975;maker-LG01-snap-gene-1842.55;maker-LG06-snap-gene-229.12;maker-LG08-snap-gene-43.1;maker-LG01-snap-gene-2007.35;maker-Contig6-snap-gene-4.9;maker-LG08-augustus-gene-1134.49;maker-LG06-snap-gene-164.21;maker-LG01-augustus-gene-1859.46;maker-LG08-snap-gene-14.1;maker-LG08-au…
Biological Process: extracellular ATP signaling (GO:0106167);	2	maker-LG09-augustus-gene-117.15;NewGene_21342
Biological Process: extracellular matrix assembly (GO:0085029);	2	maker-LG03-augustus-gene-417.0;maker-LG03-snap-gene-417.3
Biological Process: extracellular matrix organization (GO:0030198);	9	snap_masked-LG06-processed-gene-27.14;maker-LG01-augustus-gene-1859.46;maker-LG03-snap-gene-417.3;snap_masked-Contig34-processed-gene-0.55;augustus_masked-LG06-processed-gene-1270.8;snap_masked-LG05-processed-gene-275.4;augustus_masked-LG06-processed-gene-25.25;augustus_masked-LG06-processed-gene-1261.18;maker-LG03-augustus-gene-417.0
Biological Process: extracellular structure organization (GO:0043062);	3	maker-LG03-augustus-gene-417.0;maker-LG03-snap-gene-417.3;maker-LG01-augustus-gene-1859.46
Biological Process: eye development (GO:0001654);	5	NewGene_9626;maker-LG02-augustus-gene-1757.37;NewGene_7337;maker-LG05-snap-gene-122.1;snap_masked-LG05-processed-gene-1305.0
Biological Process: eye morphogenesis (GO:0048592);	2	snap_masked-LG05-processed-gene-1305.0;NewGene_9626
Biological Process: eye photoreceptor cell differentiation (GO:0001754);	2	snap_masked-LG05-processed-gene-1305.0;NewGene_9626
Biological Process: eye photoreceptor cell fate commitment (GO:0042706);	2	snap_masked-LG05-processed-gene-1305.0;NewGene_9626
Biological Process: farnesyl diphosphate biosynthetic process (GO:0045337);	1	maker-LG09-augustus-gene-1064.4
Biological Process: farnesyl diphosphate metabolic process (GO:0045338);	2	maker-LG09-snap-gene-326.8;NewGene_20784
Biological Process: fatty acid beta-oxidation (GO:0006635);	19	augustus_masked-LG06-processed-gene-1154.1;maker-LG01-snap-gene-1752.74;snap_masked-LG01-processed-gene-245.4;maker-LG03-snap-gene-437.2;snap_masked-LG01-processed-gene-1761.48;maker-LG01-snap-gene-1752.85;maker-LG03-augustus-gene-107.4;maker-LG03-snap-gene-103.0;maker-LG01-snap-gene-1752.87;NewGene_25849;maker-LG07-augustus-gene-808.46;maker-LG01-snap-gene-244.9;maker-LG01-augustus-gene-1752.95;…
Biological Process: fatty acid beta-oxidation using acyl-CoA oxidase (GO:0033540);	11	NewGene_9805;maker-LG03-snap-gene-105.0;maker-LG01-snap-gene-244.9;maker-LG01-snap-gene-1761.33;maker-LG01-snap-gene-1761.34;snap_masked-LG01-processed-gene-1765.29;snap_masked-LG01-processed-gene-1766.39;NewGene_10273;maker-LG01-snap-gene-1766.21;maker-LG01-snap-gene-1766.22;snap_masked-LG07-processed-gene-803.10
Biological Process: fatty acid beta-oxidation, unsaturated, even number (GO:0033542);	1	NewGene_25849
Biological Process: fatty acid biosynthetic process (GO:0006633);	54	maker-LG06-augustus-gene-1129.7;NewGene_24266;maker-LG01-snap-gene-1657.24;NewGene_2058;maker-LG01-snap-gene-1978.33;snap_masked-LG07-processed-gene-1177.10;maker-LG06-augustus-gene-1132.7;maker-LG06-augustus-gene-585.17;snap_masked-LG01-processed-gene-1753.40;NewGene_2057;snap_masked-LG01-processed-gene-1970.20;maker-LG09-snap-gene-163.49;augustus_masked-LG09-processed-gene-305.26;maker-LG01-sna…
Biological Process: fatty acid catabolic process (GO:0009062);	1	NewGene_25849
Biological Process: fatty acid derivative biosynthetic process (GO:1901570);	10	maker-LG05-snap-gene-1356.21;maker-LG09-augustus-gene-831.3;maker-LG05-augustus-gene-1356.52;maker-LG02-snap-gene-1771.4;snap_masked-LG05-processed-gene-1368.39;maker-LG05-snap-gene-1356.23;maker-LG05-augustus-gene-217.21;augustus_masked-LG05-processed-gene-1348.5;maker-LG05-snap-gene-1358.21;snap_masked-LG05-processed-gene-1368.35
Biological Process: fatty acid derivative metabolic process (GO:1901568);	11	snap_masked-LG01-processed-gene-233.13;augustus_masked-LG05-processed-gene-1348.5;maker-LG05-snap-gene-1358.21;snap_masked-LG05-processed-gene-1368.35;maker-LG05-augustus-gene-217.21;snap_masked-LG05-processed-gene-1368.39;maker-LG02-snap-gene-1771.4;maker-LG05-snap-gene-1356.23;maker-LG05-augustus-gene-1356.52;maker-LG09-augustus-gene-831.3;maker-LG05-snap-gene-1356.21
Biological Process: fatty acid elongation (GO:0030497);	2	maker-LG03-snap-gene-1168.3;maker-LG08-snap-gene-1101.35
Biological Process: fatty acid elongation, monounsaturated fatty acid (GO:0034625);	1	snap_masked-LG01-processed-gene-2035.51
Biological Process: fatty acid elongation, polyunsaturated fatty acid (GO:0034626);	1	snap_masked-LG01-processed-gene-2035.51
Biological Process: fatty acid elongation, saturated fatty acid (GO:0019367);	1	snap_masked-LG01-processed-gene-2035.51
Biological Process: fatty acid homeostasis (GO:0055089);	1	maker-LG06-snap-gene-428.68
Biological Process: fatty acid metabolic process (GO:0006631);	19	NewGene_24532;augustus_masked-LG09-processed-gene-305.26;maker-LG06-snap-gene-585.3;maker-LG06-augustus-gene-401.7;NewGene_5182;snap_masked-LG01-processed-gene-1753.40;maker-LG07-snap-gene-795.2;maker-LG06-augustus-gene-1013.4;snap_masked-LG07-processed-gene-1152.6;snap_masked-LG09-processed-gene-88.27;NewGene_25849;NewGene_5215;snap_masked-LG01-processed-gene-233.13;augustus_masked-LG09-processe…
Biological Process: fatty acid oxidation (GO:0019395);	1	NewGene_25849
Biological Process: fatty alcohol metabolic process (GO:1903173);	1	NewGene_3536
Biological Process: fatty-acyl-CoA metabolic process (GO:0035337);	1	maker-LG02-snap-gene-1771.4
Biological Process: female gamete generation (GO:0007292);	7	maker-LG02-augustus-gene-1757.37;maker-LG05-snap-gene-122.1;NewGene_7337;maker-LG01-snap-gene-1883.22;snap_masked-Contig8-processed-gene-2.41;snap_masked-LG05-processed-gene-1305.0;NewGene_9626
Biological Process: female gonad development (GO:0008585);	2	snap_masked-LG01-processed-gene-1657.13;snap_masked-Contig8-processed-gene-2.41
Biological Process: female mating behavior (GO:0060180);	1	maker-LG01-snap-gene-1883.22
Biological Process: female meiotic nuclear division (GO:0007143);	4	maker-LG06-augustus-gene-283.0;NewGene_14549;snap_masked-LG06-processed-gene-149.2;NewGene_14550
Biological Process: female sex differentiation (GO:0046660);	2	snap_masked-LG01-processed-gene-1657.13;snap_masked-Contig8-processed-gene-2.41
Biological Process: fertilization (GO:0009566);	10	augustus_masked-LG09-processed-gene-138.26;maker-LG01-snap-gene-1814.20;NewGene_9873;maker-LG06-augustus-gene-226.40;maker-LG09-augustus-gene-1109.14;maker-LG01-augustus-gene-1847.8;NewGene_9712;maker-Contig35-snap-gene-0.65;NewGene_16997;maker-LG08-augustus-gene-1186.39
Biological Process: filamentous growth (GO:0030447);	1	snap_masked-Contig4-processed-gene-5.41
Biological Process: filamentous growth of a population of unicellular organisms (GO:0044182);	1	snap_masked-Contig4-processed-gene-5.41
Biological Process: filamentous growth of a population of unicellular organisms in response to biotic stimulus (GO:0036180);	1	snap_masked-Contig4-processed-gene-5.41
Biological Process: flavin-containing compound biosynthetic process (GO:0042727);	1	NewGene_3685
Biological Process: flavin-containing compound metabolic process (GO:0042726);	2	NewGene_3685;maker-LG01-snap-gene-395.11
Biological Process: flavone biosynthetic process (GO:0051553);	1	maker-LG05-augustus-gene-373.16
Biological Process: flavone metabolic process (GO:0051552);	2	maker-LG08-snap-gene-129.8;maker-LG05-augustus-gene-373.16
Biological Process: flavonoid biosynthetic process (GO:0009813);	7	maker-LG05-augustus-gene-373.16;maker-Contig8-snap-gene-4.62;maker-LG07-snap-gene-480.0;NewGene_9407;NewGene_11306;maker-LG02-snap-gene-1764.36;NewGene_15949
Biological Process: flavonoid metabolic process (GO:0009812);	11	maker-LG03-augustus-gene-1542.27;NewGene_11306;maker-LG02-snap-gene-1764.36;NewGene_9407;maker-LG08-snap-gene-129.8;maker-LG07-snap-gene-480.0;maker-LG01-augustus-gene-1823.33;maker-LG05-augustus-gene-373.16;NewGene_15949;maker-LG01-augustus-gene-1822.29;maker-Contig8-snap-gene-4.62
Biological Process: flavonoid transport from endoplasmic reticulum to plant-type vacuole (GO:1903415);	1	maker-LG02-snap-gene-1764.36
Biological Process: flavonol biosynthetic process (GO:0051555);	1	maker-LG05-augustus-gene-373.16
Biological Process: flavonol metabolic process (GO:0051554);	1	maker-LG05-augustus-gene-373.16
Biological Process: floral meristem determinacy (GO:0010582);	3	augustus_masked-LG06-processed-gene-20.31;maker-LG05-augustus-gene-72.41;snap_masked-LG03-processed-gene-1559.96
Biological Process: floral organ abscission (GO:0010227);	4	maker-LG08-augustus-gene-1176.3;maker-LG08-augustus-gene-1171.40;NewGene_11234;maker-LG08-augustus-gene-1153.74
Biological Process: floral organ development (GO:0048437);	51	maker-LG02-snap-gene-1737.30;maker-LG08-augustus-gene-1176.3;maker-LG01-snap-gene-1697.28;maker-LG08-augustus-gene-1153.74;maker-LG01-snap-gene-1820.52;NewGene_2612;maker-LG05-augustus-gene-92.21;maker-LG03-snap-gene-1462.53;maker-LG03-augustus-gene-1565.17;maker-LG02-snap-gene-1595.15;maker-LG03-snap-gene-1487.72;snap_masked-LG08-processed-gene-1195.5;snap_masked-LG01-processed-gene-1595.78;make…
Biological Process: floral organ formation (GO:0048449);	3	snap_masked-LG01-processed-gene-1861.28;NewGene_5546;maker-LG05-augustus-gene-92.21
Biological Process: floral organ morphogenesis (GO:0048444);	5	snap_masked-LG01-processed-gene-1861.28;NewGene_5546;maker-LG05-augustus-gene-92.21;maker-LG06-augustus-gene-1116.6;maker-LG01-snap-gene-1477.4
Biological Process: floral organ senescence (GO:0080187);	1	maker-LG01-snap-gene-1697.28
Biological Process: floral whorl development (GO:0048438);	38	snap_masked-LG06-processed-gene-1312.63;NewGene_2594;maker-LG03-snap-gene-417.3;maker-Contig8-snap-gene-4.62;snap_masked-LG01-processed-gene-1861.28;maker-LG01-augustus-gene-1978.60;snap_masked-LG06-processed-gene-159.65;maker-LG06-augustus-gene-48.9;maker-LG01-snap-gene-1477.4;snap_masked-LG06-processed-gene-104.26;maker-LG02-snap-gene-1590.4;maker-LG02-snap-gene-1574.1;maker-LG03-augustus-gene-…
Biological Process: flower calyx development (GO:0048464);	3	maker-LG02-snap-gene-1737.30;maker-LG08-augustus-gene-1006.7;maker-LG01-snap-gene-1477.4
Biological Process: flower development (GO:0009908);	76	maker-LG01-snap-gene-1820.52;maker-LG01-snap-gene-1697.28;maker-LG08-augustus-gene-1176.3;snap_masked-LG08-processed-gene-1195.5;maker-LG02-snap-gene-1595.15;maker-LG03-snap-gene-1487.72;maker-LG03-augustus-gene-1565.17;maker-LG03-snap-gene-1462.53;NewGene_3449;maker-LG05-augustus-gene-92.21;NewGene_5546;maker-LG06-augustus-gene-163.55;NewGene_19168;maker-LG03-augustus-gene-1424.11;snap_masked-LG…
Biological Process: flower morphogenesis (GO:0048439);	2	NewGene_9654;maker-LG01-snap-gene-1477.4
Biological Process: fluid transport (GO:0042044);	2	maker-LG02-snap-gene-42.10;augustus_masked-LG01-processed-gene-1819.75
Biological Process: folic acid biosynthetic process (GO:0046656);	3	snap_masked-LG09-processed-gene-482.1;NewGene_23127;NewGene_11853
Biological Process: folic acid metabolic process (GO:0046655);	3	maker-LG06-augustus-gene-183.18;maker-LG06-augustus-gene-178.2;maker-LG01-snap-gene-1895.21
Biological Process: folic acid-containing compound metabolic process (GO:0006760);	3	NewGene_23127;NewGene_11853;maker-LG01-snap-gene-2032.61
Biological Process: forebrain development (GO:0030900);	1	NewGene_7203
Biological Process: forelimb morphogenesis (GO:0035136);	1	maker-LG08-snap-gene-1123.36
Biological Process: formaldehyde biosynthetic process (GO:0046293);	3	maker-LG01-augustus-gene-1834.55;snap_masked-LG06-processed-gene-97.57;maker-LG01-snap-gene-1726.43
Biological Process: formaldehyde catabolic process (GO:0046294);	3	maker-LG09-augustus-gene-912.8;maker-LG06-augustus-gene-138.59;maker-LG03-augustus-gene-1583.56
Biological Process: formaldehyde metabolic process (GO:0046292);	3	snap_masked-LG06-processed-gene-97.57;maker-LG01-augustus-gene-1834.55;maker-LG01-snap-gene-1726.43
Biological Process: formation of anatomical boundary (GO:0048859);	7	maker-LG02-augustus-gene-1757.37;maker-LG05-snap-gene-122.1;NewGene_7337;maker-LG01-snap-gene-118.6;maker-LG01-snap-gene-1681.74;NewGene_25775;maker-LG01-snap-gene-1670.11
Biological Process: formation of animal organ boundary (GO:0010160);	3	NewGene_7337;maker-LG05-snap-gene-122.1;maker-LG02-augustus-gene-1757.37
Biological Process: formation of cytoplasmic translation initiation complex (GO:0001732);	23	maker-LG01-augustus-gene-1798.48;NewGene_15387;maker-LG03-snap-gene-1582.45;maker-LG06-augustus-gene-324.20;maker-LG05-snap-gene-1372.4;NewGene_11535;NewGene_11955;maker-LG06-augustus-gene-943.7;NewGene_394;maker-LG07-snap-gene-1214.19;maker-LG01-snap-gene-1851.32;snap_masked-LG06-processed-gene-114.23;NewGene_3129;maker-LG06-snap-gene-74.14;maker-LG06-snap-gene-62.54;maker-LG05-snap-gene-1362.6;…
Biological Process: formation of extrachromosomal circular DNA (GO:0001325);	1	maker-LG03-augustus-gene-151.62
Biological Process: formation of plant organ boundary (GO:0090691);	4	maker-LG01-snap-gene-1681.74;NewGene_25775;maker-LG01-snap-gene-1670.11;maker-LG01-snap-gene-118.6
Biological Process: formation of primary germ layer (GO:0001704);	1	maker-LG02-snap-gene-42.10
Biological Process: formation of translation preinitiation complex (GO:0001731);	4	snap_masked-LG09-processed-gene-117.61;maker-LG09-augustus-gene-81.83;maker-LG02-snap-gene-158.11;NewGene_11535
Biological Process: fructose 1,6-bisphosphate metabolic process (GO:0030388);	3	maker-LG03-augustus-gene-1575.41;maker-LG01-snap-gene-676.5;maker-LG01-snap-gene-1810.2
Biological Process: fructose 2,6-bisphosphate metabolic process (GO:0006003);	6	maker-LG08-augustus-gene-1147.58;NewGene_3263;NewGene_3262;NewGene_3243;NewGene_3245;NewGene_3244
Biological Process: fructose 6-phosphate metabolic process (GO:0006002);	11	maker-Contig3-snap-gene-1.3;snap_masked-LG07-processed-gene-1223.77;maker-LG09-augustus-gene-1060.4;maker-LG09-augustus-gene-106.54;maker-LG02-augustus-gene-1378.5;snap_masked-LG08-processed-gene-107.5;maker-LG03-augustus-gene-1054.1;NewGene_16261;maker-LG03-augustus-gene-1575.41;augustus_masked-LG07-processed-gene-1166.4;maker-LG07-augustus-gene-1191.58
Biological Process: fructose metabolic process (GO:0006000);	6	NewGene_3262;maker-LG08-augustus-gene-1147.58;NewGene_3263;NewGene_3244;NewGene_3243;maker-LG03-augustus-gene-1575.41
Biological Process: fruit dehiscence (GO:0010047);	2	maker-LG03-augustus-gene-27.12;snap_masked-LG01-processed-gene-1832.27
Biological Process: fruit development (GO:0010154);	97	maker-LG08-augustus-gene-1171.40;maker-LG06-augustus-gene-159.44;maker-LG01-augustus-gene-1813.54;maker-LG02-snap-gene-439.2;maker-LG01-snap-gene-1868.11;NewGene_4754;NewGene_5072;maker-Contig8-snap-gene-4.62;maker-LG06-snap-gene-254.20;NewGene_17003;maker-LG06-augustus-gene-383.7;maker-LG01-snap-gene-935.19;NewGene_5315;NewGene_7422;NewGene_17355;maker-LG08-augustus-gene-1006.7;maker-LG07-snap-g…
Biological Process: fruit morphogenesis (GO:0048530);	1	maker-LG01-snap-gene-1694.74
Biological Process: fruit replum development (GO:1990058);	1	maker-Contig8-snap-gene-4.62
Biological Process: fruit ripening (GO:0009835);	2	NewGene_3449;augustus_masked-LG08-processed-gene-346.0
Biological Process: fucose metabolic process (GO:0006004);	38	NewGene_19463;snap_masked-LG09-processed-gene-31.50;maker-LG01-augustus-gene-2041.47;maker-LG01-snap-gene-7.45;maker-LG07-augustus-gene-1218.72;maker-LG01-snap-gene-1876.34;maker-LG01-snap-gene-1668.0;augustus_masked-LG05-processed-gene-843.2;maker-LG03-snap-gene-1142.1;maker-LG02-augustus-gene-1357.22;maker-LG08-snap-gene-598.12;maker-LG01-augustus-gene-1876.21;maker-LG01-snap-gene-1540.0;maker-…
Biological Process: fucosylation (GO:0036065);	1	maker-LG02-snap-gene-1830.88
Biological Process: fumarate metabolic process (GO:0006106);	5	augustus_masked-LG08-processed-gene-140.3;maker-LG06-snap-gene-1298.6;NewGene_5157;NewGene_5161;NewGene_5160
Biological Process: fungal-type cell wall organization (GO:0031505);	1	maker-Contig6-snap-gene-4.9
Biological Process: fungal-type cell wall organization or biogenesis (GO:0071852);	1	maker-Contig6-snap-gene-4.9
Biological Process: fusion of sperm to egg plasma membrane involved in double fertilization forming a zygote and endosperm (GO:0061936);	4	NewGene_9873;NewGene_9712;maker-LG01-augustus-gene-1847.8;maker-Contig35-snap-gene-0.65
Biological Process: galactolipid biosynthetic process (GO:0019375);	3	maker-LG01-snap-gene-1841.39;maker-LG01-snap-gene-1849.15;NewGene_24532
Biological Process: galactolipid metabolic process (GO:0019374);	3	maker-LG01-snap-gene-1849.15;NewGene_24532;maker-LG01-snap-gene-1841.39
Biological Process: galactose catabolic process via UDP-galactose (GO:0033499);	3	augustus_masked-LG06-processed-gene-1081.28;maker-LG03-augustus-gene-23.27;augustus_masked-LG06-processed-gene-1081.36
Biological Process: galactose metabolic process (GO:0006012);	16	maker-LG05-augustus-gene-599.1;maker-LG07-snap-gene-123.6;maker-LG01-snap-gene-1787.34;maker-LG03-augustus-gene-547.2;NewGene_5032;NewGene_9051;NewGene_20410;maker-LG02-snap-gene-28.26;augustus_masked-LG01-processed-gene-1049.0;snap_masked-LG02-processed-gene-41.6;NewGene_9314;maker-LG09-augustus-gene-702.0;maker-LG06-augustus-gene-1301.42;augustus_masked-LG01-processed-gene-1050.10;maker-LG01-sn…
Biological Process: galacturonan metabolic process (GO:0010393);	7	maker-LG01-snap-gene-1842.55;maker-LG07-augustus-gene-1133.1;NewGene_21481;NewGene_3975;maker-LG02-snap-gene-1834.80;snap_masked-LG06-processed-gene-285.2;maker-LG09-augustus-gene-123.62
Biological Process: galacturonate biosynthetic process (GO:0033481);	2	augustus_masked-LG03-processed-gene-1564.18;snap_masked-LG02-processed-gene-1726.30
Biological Process: galacturonate metabolic process (GO:0019586);	1	augustus_masked-LG03-processed-gene-1564.18
Biological Process: gamete generation (GO:0007276);	23	maker-LG06-augustus-gene-1019.12;snap_masked-Contig8-processed-gene-2.41;snap_masked-LG01-processed-gene-1837.58;snap_masked-Contig9-processed-gene-4.47;maker-LG03-augustus-gene-1567.104;maker-LG06-augustus-gene-1230.33;NewGene_7337;maker-LG01-snap-gene-1883.22;maker-LG05-snap-gene-122.1;NewGene_7203;snap_masked-LG01-processed-gene-988.10;NewGene_1998;maker-LG06-augustus-gene-1233.26;NewGene_9626…
Biological Process: gametophyte development (GO:0048229);	71	NewGene_5072;maker-LG03-snap-gene-417.3;snap_masked-LG05-processed-gene-35.5;NewGene_2594;maker-LG03-augustus-gene-417.0;NewGene_5315;maker-LG06-augustus-gene-312.14;maker-LG02-snap-gene-1574.1;NewGene_9709;maker-LG06-augustus-gene-48.9;maker-LG05-snap-gene-1372.8;maker-LG09-augustus-gene-70.22;maker-LG07-snap-gene-1176.1;maker-LG06-augustus-gene-119.50;NewGene_4108;maker-LG01-snap-gene-1634.18;m…
Biological Process: gamma-aminobutyric acid catabolic process (GO:0009450);	2	maker-LG06-snap-gene-558.1;snap_masked-LG06-processed-gene-558.6
Biological Process: gamma-aminobutyric acid metabolic process (GO:0009448);	1	maker-LG09-augustus-gene-953.0
Biological Process: gamma-tubulin complex localization (GO:0033566);	2	NewGene_20166;NewGene_2820
Biological Process: gastrulation (GO:0007369);	8	maker-LG01-augustus-gene-59.45;NewGene_21487;maker-LG01-snap-gene-1834.41;NewGene_9020;maker-LG02-snap-gene-42.10;maker-LG05-augustus-gene-629.4;maker-LG03-snap-gene-1563.76;maker-LG06-augustus-gene-30.22
Biological Process: gene expression (GO:0010467);	268	maker-LG09-augustus-gene-51.3;NewGene_21435;maker-Contig9-snap-gene-0.9;snap_masked-LG01-processed-gene-1657.13;augustus_masked-LG01-processed-gene-1665.2;augustus_masked-LG03-processed-gene-100.46;maker-LG07-snap-gene-1090.27;snap_masked-LG01-processed-gene-1976.8;maker-LG07-augustus-gene-263.19;NewGene_1016;maker-LG09-augustus-gene-831.3;augustus_masked-LG03-processed-gene-155.22;NewGene_10245;…
Biological Process: gene silencing (GO:0016458);	138	maker-LG09-augustus-gene-548.9;snap_masked-LG02-processed-gene-354.13;maker-LG05-snap-gene-1356.21;maker-LG01-augustus-gene-1680.48;maker-LG09-augustus-gene-115.21;maker-LG01-snap-gene-1645.3;maker-LG09-augustus-gene-45.16;maker-LG07-augustus-gene-42.19;NewGene_17674;maker-LG02-augustus-gene-383.16;augustus_masked-LG01-processed-gene-1827.15;maker-LG07-snap-gene-1021.5;snap_masked-LG09-processed-…
Biological Process: gene silencing by RNA (GO:0031047);	162	NewGene_4088;maker-LG05-snap-gene-1358.19;NewGene_21192;maker-LG03-snap-gene-104.8;NewGene_12798;maker-LG01-augustus-gene-1851.19;maker-LG05-snap-gene-1354.4;snap_masked-LG06-processed-gene-83.1;snap_masked-LG03-processed-gene-1471.2;maker-LG07-augustus-gene-3.0;maker-LG02-augustus-gene-1821.14;maker-LG05-augustus-gene-1214.0;snap_masked-LG05-processed-gene-1368.39;maker-LG05-snap-gene-1356.23;Ne…
Biological Process: gene silencing by RNA-directed DNA methylation (GO:0080188);	8	NewGene_3587;maker-LG01-snap-gene-1798.36;maker-LG06-snap-gene-256.30;maker-LG01-augustus-gene-1680.48;snap_masked-LG06-processed-gene-318.8;NewGene_26276;maker-LG01-augustus-gene-1851.19;NewGene_11983
Biological Process: gene silencing by miRNA (GO:0035195);	13	snap_masked-LG08-processed-gene-1021.8;snap_masked-Contig10-processed-gene-0.7;NewGene_23983;NewGene_11209;maker-LG01-snap-gene-10.88;maker-LG08-snap-gene-1.16;maker-LG03-snap-gene-104.8;maker-LG01-snap-gene-1595.32;NewGene_8850;NewGene_867;maker-Contig11-augustus-gene-0.34;snap_masked-LG06-processed-gene-83.1;maker-LG07-snap-gene-808.35
Biological Process: generation of catalytic spliceosome for second transesterification step (GO:0000350);	1	NewGene_25661
Biological Process: generation of neurons (GO:0048699);	20	snap_masked-LG05-processed-gene-1305.0;maker-LG01-snap-gene-560.1;maker-LG08-augustus-gene-25.17;maker-LG03-snap-gene-1281.3;NewGene_9873;maker-LG02-augustus-gene-1757.37;maker-LG06-augustus-gene-1167.12;maker-LG06-augustus-gene-24.3;maker-LG03-augustus-gene-102.27;maker-Contig35-snap-gene-0.65;NewGene_9712;maker-LG01-augustus-gene-1847.8;maker-LG01-snap-gene-1765.44;snap_masked-LG01-processed-ge…
Biological Process: generation of precursor metabolites and energy (GO:0006091);	24	maker-LG07-snap-gene-1232.57;augustus_masked-LG02-processed-gene-1726.1;NewGene_11025;NewGene_6037;maker-LG01-augustus-gene-1714.27;NewGene_14301;maker-LG03-augustus-gene-1568.98;maker-LG01-snap-gene-1692.58;maker-LG01-augustus-gene-1767.25;augustus_masked-LG01-processed-gene-1762.57;maker-LG06-snap-gene-887.6;NewGene_11014;maker-LG03-augustus-gene-1295.2;maker-LG05-augustus-gene-96.10;maker-Cont…
Biological Process: generative cell differentiation (GO:0022619);	1	snap_masked-LG05-processed-gene-227.27
Biological Process: generative cell mitosis (GO:0055047);	1	maker-Contig24-snap-gene-1.42
Biological Process: genetic imprinting (GO:0071514);	10	maker-LG05-snap-gene-797.8;maker-LG09-snap-gene-314.45;maker-LG02-snap-gene-374.2;NewGene_8861;NewGene_6187;augustus_masked-LG01-processed-gene-1827.15;NewGene_6185;NewGene_6193;NewGene_6194;NewGene_8860
Biological Process: genetic transfer (GO:0009292);	10	maker-LG03-snap-gene-1583.97;NewGene_6194;maker-LG06-snap-gene-54.40;NewGene_6193;NewGene_6185;augustus_masked-LG07-processed-gene-814.12;maker-LG01-snap-gene-1751.24;NewGene_3232;NewGene_6187;snap_masked-LG08-processed-gene-1150.71
Biological Process: germ cell development (GO:0007281);	11	NewGene_7337;maker-LG05-snap-gene-122.1;maker-LG01-snap-gene-1883.22;maker-LG02-augustus-gene-1757.37;NewGene_7203;maker-LG06-augustus-gene-1233.26;augustus_masked-LG09-processed-gene-138.26;NewGene_9626;snap_masked-LG05-processed-gene-1305.0;snap_masked-Contig8-processed-gene-2.41;maker-LG06-augustus-gene-1230.33
Biological Process: germ-line stem cell population maintenance (GO:0030718);	3	maker-LG02-augustus-gene-1757.37;NewGene_7337;maker-LG05-snap-gene-122.1
Biological Process: gibberellic acid mediated signaling pathway (GO:0009740);	7	snap_masked-LG01-processed-gene-1981.32;maker-LG01-snap-gene-1808.47;maker-LG03-snap-gene-1462.53;snap_masked-LG01-processed-gene-1807.14;maker-LG06-augustus-gene-20.9;maker-LG09-augustus-gene-51.3;snap_masked-Contig6-processed-gene-4.18
Biological Process: gibberellin biosynthetic process (GO:0009686);	4	NewGene_17756;maker-LG06-augustus-gene-405.15;maker-LG09-augustus-gene-19.19;maker-LG01-snap-gene-2044.26
Biological Process: gibberellin catabolic process (GO:0045487);	3	maker-LG01-snap-gene-1828.40;NewGene_313;maker-LG09-augustus-gene-983.0
Biological Process: gibberellin mediated signaling pathway (GO:0010476);	6	maker-LG01-snap-gene-1808.47;snap_masked-LG01-processed-gene-1981.32;maker-LG09-augustus-gene-51.3;snap_masked-Contig6-processed-gene-4.18;maker-LG03-snap-gene-1462.53;maker-LG06-augustus-gene-20.9
Biological Process: gibberellin metabolic process (GO:0009685);	4	NewGene_313;maker-LG08-snap-gene-1146.39;NewGene_17756;augustus_masked-LG08-processed-gene-1146.7
Biological Process: gland development (GO:0048732);	8	maker-LG06-snap-gene-350.43;maker-LG03-snap-gene-1563.76;maker-LG06-augustus-gene-30.22;maker-LG01-snap-gene-1881.29;maker-LG01-augustus-gene-59.45;maker-LG01-snap-gene-1888.30;snap_masked-Contig8-processed-gene-2.41;maker-LG01-snap-gene-1834.41
Biological Process: glial cell development (GO:0021782);	2	maker-LG08-augustus-gene-25.17;snap_masked-LG01-processed-gene-1657.13
Biological Process: glial cell differentiation (GO:0010001);	3	maker-LG01-snap-gene-1883.22;snap_masked-LG01-processed-gene-1657.13;maker-LG08-augustus-gene-25.17
Biological Process: glial cell migration (GO:0008347);	1	maker-LG01-snap-gene-1883.22
Biological Process: gliogenesis (GO:0042063);	3	maker-LG01-snap-gene-1883.22;maker-LG08-augustus-gene-25.17;snap_masked-LG01-processed-gene-1657.13
Biological Process: glucan biosynthetic process (GO:0009250);	12	maker-LG06-augustus-gene-59.13;snap_masked-LG02-processed-gene-1625.6;maker-LG06-snap-gene-164.21;maker-LG03-snap-gene-417.3;maker-LG01-snap-gene-1694.74;maker-LG05-augustus-gene-611.11;maker-LG06-snap-gene-1272.0;snap_masked-LG06-processed-gene-1145.3;maker-LG06-snap-gene-245.7;maker-LG06-snap-gene-229.12;maker-LG03-augustus-gene-417.0;maker-LG01-snap-gene-1555.10
Biological Process: glucan catabolic process (GO:0009251);	2	maker-LG01-augustus-gene-1788.65;maker-LG03-augustus-gene-18.1
Biological Process: glucan metabolic process (GO:0044042);	16	maker-LG06-snap-gene-524.25;maker-LG03-augustus-gene-417.0;maker-LG01-snap-gene-1555.10;snap_masked-LG02-processed-gene-1625.6;maker-LG06-snap-gene-164.21;snap_masked-LG06-processed-gene-28.11;maker-LG03-snap-gene-417.3;maker-LG01-augustus-gene-1788.65;maker-LG05-augustus-gene-611.11;snap_masked-LG06-processed-gene-1145.3;maker-LG06-snap-gene-1272.0;maker-LG06-snap-gene-245.7;maker-LG06-snap-gene…
Biological Process: gluconeogenesis (GO:0006094);	8	snap_masked-LG01-processed-gene-1878.47;NewGene_5599;augustus_masked-LG06-processed-gene-525.29;maker-LG05-augustus-gene-28.52;snap_masked-LG01-processed-gene-1870.15;maker-LG03-augustus-gene-1575.41;maker-LG01-augustus-gene-1931.5;maker-LG01-snap-gene-1874.18
Biological Process: glucosamine-containing compound catabolic process (GO:1901072);	2	NewGene_4845;maker-LG01-snap-gene-1948.19
Biological Process: glucosamine-containing compound metabolic process (GO:1901071);	2	maker-LG01-snap-gene-1948.19;NewGene_4845
Biological Process: glucose 6-phosphate metabolic process (GO:0051156);	5	maker-LG01-snap-gene-1874.18;snap_masked-LG02-processed-gene-1810.49;maker-LG02-snap-gene-1805.42;maker-LG08-snap-gene-1183.2;maker-LG01-augustus-gene-1941.49
Biological Process: glucose catabolic process (GO:0006007);	3	maker-LG07-snap-gene-1153.2;maker-LG09-augustus-gene-87.13;maker-LG01-augustus-gene-1604.23
Biological Process: glucose import (GO:0046323);	30	snap_masked-LG08-processed-gene-292.5;NewGene_18656;maker-LG06-augustus-gene-1098.26;augustus_masked-LG08-processed-gene-888.23;maker-LG08-augustus-gene-1128.5;maker-Contig17-snap-gene-2.59;maker-LG05-snap-gene-230.23;maker-LG03-augustus-gene-1476.19;augustus_masked-LG01-processed-gene-1739.0;NewGene_9369;NewGene_9368;NewGene_20950;NewGene_25367;NewGene_6254;maker-LG09-augustus-gene-1040.1;snap_m…
Biological Process: glucose metabolic process (GO:0006006);	17	maker-LG05-augustus-gene-141.18;NewGene_25069;snap_masked-LG06-processed-gene-457.30;snap_masked-LG07-processed-gene-130.3;maker-LG03-augustus-gene-1568.94;maker-LG06-snap-gene-195.13;maker-LG05-augustus-gene-28.56;augustus_masked-LG06-processed-gene-1081.28;maker-LG06-augustus-gene-43.79;NewGene_7931;maker-LG06-snap-gene-557.26;maker-LG01-snap-gene-1857.19;maker-LG02-snap-gene-100.0;augustus_mas…
Biological Process: glucose transmembrane transport (GO:1904659);	2	NewGene_3542;NewGene_18656
Biological Process: glucosinolate biosynthetic process (GO:0019761);	1	snap_masked-LG01-processed-gene-47.30
Biological Process: glucosinolate catabolic process (GO:0019762);	10	snap_masked-LG07-processed-gene-1224.24;maker-LG08-augustus-gene-15.0;maker-LG05-augustus-gene-223.29;maker-LG08-snap-gene-14.1;maker-LG08-snap-gene-43.1;maker-LG08-snap-gene-40.0;augustus_masked-LG06-processed-gene-191.2;maker-LG03-snap-gene-1487.79;maker-LG08-snap-gene-129.8;maker-LG01-snap-gene-213.19
Biological Process: glucosinolate metabolic process (GO:0019760);	18	NewGene_24516;maker-LG01-snap-gene-1836.47;snap_masked-LG01-processed-gene-47.30;maker-LG06-snap-gene-86.30;maker-LG08-snap-gene-40.0;NewGene_4603;maker-LG05-snap-gene-152.45;maker-LG08-snap-gene-14.1;maker-LG08-augustus-gene-15.0;maker-LG05-augustus-gene-223.29;maker-LG08-snap-gene-129.8;augustus_masked-LG03-processed-gene-1389.8;augustus_masked-LG06-processed-gene-191.2;NewGene_14695;maker-LG08…
Biological Process: glucosylceramide catabolic process (GO:0006680);	2	snap_masked-LG05-processed-gene-161.12;maker-LG07-snap-gene-263.21
Biological Process: glucuronoxylan biosynthetic process (GO:0010417);	3	maker-LG08-snap-gene-1021.53;maker-LG01-snap-gene-861.5;maker-Contig3-augustus-gene-5.7
Biological Process: glutamate biosynthetic process (GO:0006537);	4	snap_masked-LG01-processed-gene-1738.0;snap_masked-LG01-processed-gene-1613.3;NewGene_24160;NewGene_24161
Biological Process: glutamate catabolic process (GO:0006538);	3	maker-LG03-augustus-gene-1543.3;maker-LG01-augustus-gene-1692.7;snap_masked-LG01-processed-gene-134.19
Biological Process: glutamate decarboxylation to succinate (GO:0006540);	2	maker-LG06-snap-gene-558.1;snap_masked-LG06-processed-gene-558.6
Biological Process: glutamate metabolic process (GO:0006536);	5	augustus_masked-LG06-processed-gene-115.31;NewGene_11357;augustus_masked-LG06-processed-gene-94.41;snap_masked-LG05-processed-gene-123.48;snap_masked-LG03-processed-gene-1543.14
Biological Process: glutamine biosynthetic process (GO:0006542);	7	augustus_masked-LG06-processed-gene-1068.3;snap_masked-LG01-processed-gene-1636.29;maker-LG06-augustus-gene-85.26;snap_masked-LG03-processed-gene-1486.21;maker-LG06-augustus-gene-88.55;maker-LG01-augustus-gene-774.6;NewGene_11285
Biological Process: glutamine family amino acid biosynthetic process (GO:0009084);	5	maker-LG07-snap-gene-1243.4;maker-LG07-snap-gene-1226.58;augustus_masked-LG09-processed-gene-32.33;maker-LG07-snap-gene-1243.3;NewGene_11306
Biological Process: glutamine family amino acid metabolic process (GO:0009064);	5	NewGene_11306;maker-LG07-snap-gene-1243.4;maker-LG07-snap-gene-1226.58;augustus_masked-LG09-processed-gene-32.33;maker-LG07-snap-gene-1243.3
Biological Process: glutamine metabolic process (GO:0006541);	18	NewGene_7264;maker-LG01-snap-gene-1808.46;snap_masked-LG06-processed-gene-575.4;maker-LG08-augustus-gene-946.5;maker-LG02-snap-gene-1819.22;maker-LG01-augustus-gene-1826.17;maker-LG06-augustus-gene-74.7;maker-LG06-augustus-gene-1313.27;maker-LG05-augustus-gene-437.7;maker-LG02-snap-gene-1823.24;maker-LG05-augustus-gene-31.40;maker-LG05-snap-gene-1338.14;maker-LG08-augustus-gene-1149.26;maker-LG06…
Biological Process: glutaminyl-tRNA aminoacylation (GO:0006425);	2	NewGene_10023;snap_masked-LG01-processed-gene-1807.7
Biological Process: glutaminyl-tRNAGln biosynthesis via transamidation (GO:0070681);	3	maker-LG06-snap-gene-1224.15;augustus_masked-LG07-processed-gene-1191.17;augustus_masked-LG07-processed-gene-757.2
Biological Process: glutamyl-tRNA aminoacylation (GO:0006424);	3	maker-LG07-snap-gene-22.15;snap_masked-LG08-processed-gene-1160.33;maker-LG08-snap-gene-1164.2
Biological Process: glutathione biosynthetic process (GO:0006750);	2	maker-LG05-augustus-gene-411.8;maker-LG05-augustus-gene-410.15
Biological Process: glutathione catabolic process (GO:0006751);	6	maker-LG06-snap-gene-171.16;maker-LG09-augustus-gene-106.63;NewGene_6974;maker-LG07-snap-gene-1217.21;maker-LG06-snap-gene-238.11;snap_masked-LG09-processed-gene-32.11
Biological Process: glutathione metabolic process (GO:0006749);	24	NewGene_26025;maker-LG06-augustus-gene-1256.40;maker-LG01-snap-gene-1821.7;NewGene_10160;maker-LG03-augustus-gene-701.12;NewGene_5349;NewGene_9263;maker-Contig6-snap-gene-0.31;maker-LG01-snap-gene-1821.17;maker-LG06-augustus-gene-94.32;maker-LG05-augustus-gene-96.12;NewGene_5351;maker-LG01-snap-gene-1854.56;NewGene_25576;maker-LG01-augustus-gene-1821.60;maker-LG01-snap-gene-20.31;maker-LG06-augus…
Biological Process: glutathione transport (GO:0034635);	1	maker-LG01-augustus-gene-1871.35
Biological Process: glycerol biosynthetic process (GO:0006114);	1	maker-LG08-augustus-gene-966.38
Biological Process: glycerol ether metabolic process (GO:0006662);	7	maker-LG06-augustus-gene-159.49;NewGene_11841;maker-LG09-augustus-gene-420.8;NewGene_26058;maker-LG06-augustus-gene-217.2;snap_masked-LG06-processed-gene-97.42;maker-LG06-augustus-gene-424.57
Biological Process: glycerol metabolic process (GO:0006071);	1	maker-LG01-snap-gene-2040.83
Biological Process: glycerol-3-phosphate biosynthetic process (GO:0046167);	1	maker-LG01-snap-gene-2040.83
Biological Process: glycerol-3-phosphate catabolic process (GO:0046168);	3	maker-LG03-augustus-gene-1569.0;maker-LG05-augustus-gene-998.2;augustus_masked-LG02-processed-gene-256.9
Biological Process: glycerol-3-phosphate metabolic process (GO:0006072);	2	NewGene_26304;NewGene_26306
Biological Process: glycerolipid biosynthetic process (GO:0045017);	11	NewGene_3985;augustus_masked-LG02-processed-gene-256.9;NewGene_3536;maker-LG03-augustus-gene-972.4;maker-LG01-snap-gene-1834.46;augustus_masked-LG07-processed-gene-1054.29;NewGene_3984;snap_masked-LG09-processed-gene-80.10;NewGene_3986;maker-LG09-snap-gene-1086.1;NewGene_20739
Biological Process: glycerolipid metabolic process (GO:0046486);	12	maker-LG06-snap-gene-377.11;snap_masked-LG09-processed-gene-80.10;augustus_masked-LG09-processed-gene-305.26;snap_masked-LG06-processed-gene-25.52;augustus_masked-LG07-processed-gene-1054.29;maker-LG09-snap-gene-1086.1;snap_masked-LG06-processed-gene-120.56;NewGene_21299;NewGene_24064;snap_masked-LG07-processed-gene-1218.26;augustus_masked-LG02-processed-gene-256.9;NewGene_3536
Biological Process: glycerophospholipid biosynthetic process (GO:0046474);	1	augustus_masked-LG07-processed-gene-1054.29
Biological Process: glycerophospholipid catabolic process (GO:0046475);	1	maker-LG06-augustus-gene-47.29
Biological Process: glycerophospholipid metabolic process (GO:0006650);	8	snap_masked-LG07-processed-gene-1218.26;augustus_masked-LG07-processed-gene-1054.29;augustus_masked-LG09-processed-gene-305.26;snap_masked-LG06-processed-gene-25.52;maker-LG06-snap-gene-377.11;NewGene_24064;NewGene_21299;snap_masked-LG06-processed-gene-120.56
Biological Process: glycine biosynthetic process (GO:0006545);	1	NewGene_1015
Biological Process: glycine biosynthetic process from serine (GO:0019264);	8	augustus_masked-LG06-processed-gene-48.28;maker-LG06-augustus-gene-178.2;maker-LG03-augustus-gene-1260.0;maker-LG06-augustus-gene-183.18;maker-LG09-augustus-gene-49.0;maker-LG01-snap-gene-1895.21;maker-LG03-augustus-gene-1564.44;snap_masked-LG01-processed-gene-1870.24
Biological Process: glycine catabolic process (GO:0006546);	4	maker-LG07-snap-gene-1188.54;maker-LG02-snap-gene-1320.8;maker-LG09-snap-gene-51.12;maker-LG09-augustus-gene-51.9
Biological Process: glycine decarboxylation via glycine cleavage system (GO:0019464);	5	maker-LG01-snap-gene-1693.31;maker-LG05-augustus-gene-1302.5;maker-LG01-snap-gene-135.9;maker-LG05-snap-gene-1311.23;maker-LG07-snap-gene-1189.15
Biological Process: glycine metabolic process (GO:0006544);	4	maker-LG06-augustus-gene-178.2;NewGene_1015;maker-LG01-snap-gene-1895.21;maker-LG06-augustus-gene-183.18
Biological Process: glycogen biosynthetic process (GO:0005978);	10	maker-LG06-snap-gene-418.5;maker-LG09-snap-gene-261.20;NewGene_4928;maker-LG08-augustus-gene-1130.37;maker-LG01-snap-gene-1480.6;maker-LG01-augustus-gene-1482.8;maker-LG06-augustus-gene-1081.72;maker-LG06-augustus-gene-1081.76;maker-LG01-snap-gene-1953.44;maker-LG06-augustus-gene-199.5
Biological Process: glycogen catabolic process (GO:0005980);	1	maker-LG08-augustus-gene-1139.6
Biological Process: glycogen metabolic process (GO:0005977);	1	maker-LG06-snap-gene-94.68
Biological Process: glycolipid biosynthetic process (GO:0009247);	11	NewGene_24532;snap_masked-LG07-processed-gene-1208.39;maker-LG02-snap-gene-1691.2;maker-LG01-snap-gene-1849.15;maker-LG01-snap-gene-1040.2;snap_masked-LG07-processed-gene-1208.41;maker-LG08-snap-gene-848.1;maker-LG01-snap-gene-1841.39;snap_masked-LG07-processed-gene-1214.35;maker-LG09-augustus-gene-52.16;maker-LG01-snap-gene-2021.30
Biological Process: glycolipid metabolic process (GO:0006664);	3	maker-LG01-snap-gene-1841.39;NewGene_24532;maker-LG01-snap-gene-1849.15
Biological Process: glycolytic process (GO:0006096);	41	maker-LG01-augustus-gene-1680.51;augustus_masked-LG01-processed-gene-10.14;maker-LG01-augustus-gene-287.10;maker-LG06-snap-gene-1312.20;snap_masked-LG01-processed-gene-1893.21;snap_masked-LG05-processed-gene-1320.1;snap_masked-LG02-processed-gene-1837.38;snap_masked-LG01-processed-gene-1888.59;maker-LG06-augustus-gene-1125.32;NewGene_9642;maker-LG02-snap-gene-1796.38;maker-LG05-augustus-gene-28.5…
Biological Process: glycoprotein biosynthetic process (GO:0009101);	11	maker-LG02-snap-gene-1834.80;maker-LG06-augustus-gene-24.3;maker-LG06-augustus-gene-1246.38;maker-LG07-augustus-gene-1180.51;maker-LG06-augustus-gene-1246.39;maker-Contig6-snap-gene-4.9;snap_masked-LG01-processed-gene-1761.45;maker-LG01-snap-gene-1765.44;maker-LG08-augustus-gene-1007.10;maker-LG06-augustus-gene-1246.37;maker-LG03-augustus-gene-102.27
Biological Process: glycoprotein catabolic process (GO:0006516);	1	maker-LG01-snap-gene-1722.60
Biological Process: glycoprotein metabolic process (GO:0009100);	13	maker-LG02-snap-gene-1834.80;maker-LG06-augustus-gene-24.3;maker-LG07-augustus-gene-1180.51;maker-LG01-snap-gene-1722.60;maker-LG06-augustus-gene-1246.38;maker-LG06-augustus-gene-1246.39;maker-Contig6-snap-gene-4.9;NewGene_9969;maker-LG01-snap-gene-1765.44;snap_masked-LG01-processed-gene-1761.45;maker-LG06-augustus-gene-1246.37;maker-LG03-augustus-gene-102.27;maker-LG08-augustus-gene-1007.10
Biological Process: glycosaminoglycan catabolic process (GO:0006027);	1	NewGene_9969
Biological Process: glycosaminoglycan metabolic process (GO:0030203);	1	NewGene_9969
Biological Process: glycoside catabolic process (GO:0016139);	2	maker-LG08-augustus-gene-1020.12;maker-LG01-snap-gene-68.0
Biological Process: glycoside metabolic process (GO:0016137);	1	maker-LG08-snap-gene-129.8
Biological Process: glycosinolate biosynthetic process (GO:0019758);	1	snap_masked-LG01-processed-gene-47.30
Biological Process: glycosinolate catabolic process (GO:0019759);	8	maker-LG08-snap-gene-14.1;maker-LG05-augustus-gene-223.29;maker-LG08-augustus-gene-15.0;snap_masked-LG07-processed-gene-1224.24;maker-LG08-snap-gene-129.8;augustus_masked-LG06-processed-gene-191.2;maker-LG08-snap-gene-40.0;maker-LG08-snap-gene-43.1
Biological Process: glycosinolate metabolic process (GO:0019757);	18	maker-LG05-augustus-gene-223.29;maker-LG08-augustus-gene-15.0;maker-LG05-snap-gene-152.45;maker-LG08-snap-gene-14.1;NewGene_4603;maker-LG08-snap-gene-40.0;maker-LG06-snap-gene-86.30;snap_masked-LG01-processed-gene-47.30;maker-LG01-snap-gene-1836.47;NewGene_24516;snap_masked-LG07-processed-gene-1224.24;NewGene_9981;maker-LG06-snap-gene-114.24;maker-LG08-snap-gene-43.1;NewGene_14695;augustus_masked…
Biological Process: glycosyl compound biosynthetic process (GO:1901659);	3	maker-LG09-augustus-gene-29.83;snap_masked-LG01-processed-gene-47.30;maker-LG07-snap-gene-831.35
Biological Process: glycosyl compound catabolic process (GO:1901658);	11	maker-LG08-snap-gene-129.8;maker-LG01-snap-gene-641.6;maker-LG03-augustus-gene-1173.0;maker-LG08-snap-gene-43.1;maker-LG08-snap-gene-40.0;augustus_masked-LG06-processed-gene-191.2;maker-LG01-snap-gene-1486.9;maker-LG05-augustus-gene-223.29;snap_masked-LG07-processed-gene-1224.24;maker-LG08-augustus-gene-15.0;maker-LG08-snap-gene-14.1
Biological Process: glycosyl compound metabolic process (GO:1901657);	28	maker-LG03-augustus-gene-1173.0;maker-LG08-snap-gene-129.8;augustus_masked-LG03-processed-gene-1389.8;NewGene_1810;augustus_masked-LG06-processed-gene-191.2;NewGene_14695;maker-LG08-snap-gene-43.1;maker-LG01-augustus-gene-1823.33;NewGene_9981;maker-LG06-snap-gene-114.24;maker-LG05-snap-gene-1221.27;maker-LG09-augustus-gene-29.83;snap_masked-LG07-processed-gene-1224.24;NewGene_24516;maker-LG02-sna…
Biological Process: glycosylation (GO:0070085);	7	maker-LG07-augustus-gene-1180.51;maker-LG06-augustus-gene-1246.38;maker-LG02-snap-gene-1834.80;maker-Contig6-snap-gene-4.9;maker-LG06-augustus-gene-1246.39;maker-LG06-augustus-gene-1246.37;snap_masked-LG05-processed-gene-162.0
Biological Process: glycyl-tRNA aminoacylation (GO:0006426);	4	NewGene_8295;snap_masked-LG01-processed-gene-1788.40;snap_masked-LG01-processed-gene-2006.11;snap_masked-LG01-processed-gene-1788.41
Biological Process: glyoxylate cycle (GO:0006097);	1	maker-LG06-snap-gene-1301.26
Biological Process: gonad development (GO:0008406);	2	snap_masked-Contig8-processed-gene-2.41;snap_masked-LG01-processed-gene-1657.13
Biological Process: granum assembly (GO:0090391);	1	NewGene_17218
Biological Process: gravitropism (GO:0009630);	20	snap_masked-LG01-processed-gene-1981.32;maker-LG01-snap-gene-1606.18;maker-LG05-augustus-gene-1339.9;NewGene_4108;maker-LG03-augustus-gene-1361.12;NewGene_5643;maker-LG01-snap-gene-1807.36;maker-LG08-snap-gene-1033.3;maker-LG01-augustus-gene-1855.5;maker-LG05-augustus-gene-141.20;NewGene_3050;maker-LG01-snap-gene-20.25;maker-LG01-snap-gene-1048.2;maker-LG05-snap-gene-76.11;snap_masked-LG01-proces…
Biological Process: green leaf volatile biosynthetic process (GO:0010597);	1	snap_masked-LG01-processed-gene-233.13
Biological Process: growth (GO:0040007);	82	maker-LG03-augustus-gene-417.0;augustus_masked-LG06-processed-gene-345.11;maker-LG01-snap-gene-1821.14;maker-LG06-augustus-gene-383.7;NewGene_10980;snap_masked-LG02-processed-gene-1813.8;maker-LG03-snap-gene-417.3;maker-Contig8-snap-gene-4.62;maker-LG01-augustus-gene-1822.25;snap_masked-LG05-processed-gene-35.5;maker-LG06-augustus-gene-30.22;NewGene_4539;NewGene_14344;maker-LG01-snap-gene-2007.35…
Biological Process: guanine salvage (GO:0006178);	2	maker-LG01-snap-gene-1918.14;maker-LG01-snap-gene-1919.29
Biological Process: guanine transport (GO:0015854);	1	augustus_masked-LG07-processed-gene-428.1
Biological Process: guanosine tetraphosphate biosynthetic process (GO:0015970);	1	maker-LG09-augustus-gene-29.83
Biological Process: guanosine tetraphosphate metabolic process (GO:0015969);	9	maker-LG07-snap-gene-292.6;NewGene_5171;maker-LG02-snap-gene-336.10;maker-LG02-snap-gene-330.1;maker-LG02-snap-gene-330.0;NewGene_10826;augustus_masked-LG08-processed-gene-696.7;maker-LG07-snap-gene-1220.21;maker-LG09-augustus-gene-29.83
Biological Process: guanosine-containing compound biosynthetic process (GO:1901070);	1	maker-LG09-augustus-gene-29.83
Biological Process: guanosine-containing compound metabolic process (GO:1901068);	1	maker-LG09-augustus-gene-29.83
Biological Process: guard cell differentiation (GO:0010052);	4	maker-LG01-snap-gene-1776.3;NewGene_17887;maker-LG07-snap-gene-819.5;maker-LG07-augustus-gene-819.9
Biological Process: guard cell fate commitment (GO:0010377);	1	snap_masked-LG05-processed-gene-227.27
Biological Process: guard mother cell cytokinesis (GO:0010235);	1	snap_masked-LG01-processed-gene-1645.30
Biological Process: guard mother cell differentiation (GO:0010444);	1	maker-LG09-augustus-gene-219.26
Biological Process: gynoecium development (GO:0048467);	18	maker-LG06-augustus-gene-227.4;augustus_masked-LG06-processed-gene-20.31;maker-LG01-snap-gene-1926.47;maker-LG01-snap-gene-1694.74;maker-LG03-augustus-gene-1424.11;snap_masked-LG01-processed-gene-1698.47;snap_masked-LG06-processed-gene-405.18;maker-LG06-augustus-gene-163.55;NewGene_25133;snap_masked-LG01-processed-gene-141.41;snap_masked-LG03-processed-gene-1559.96;maker-LG01-snap-gene-1466.3;New…
Biological Process: hair cell differentiation (GO:0035315);	2	snap_masked-LG05-processed-gene-1305.0;NewGene_9626
Biological Process: head development (GO:0060322);	5	maker-LG08-augustus-gene-25.17;maker-LG02-augustus-gene-1688.17;maker-LG01-snap-gene-1855.26;snap_masked-Contig8-processed-gene-2.41;NewGene_7203
Biological Process: heart development (GO:0007507);	7	maker-LG01-snap-gene-1888.30;maker-LG01-augustus-gene-59.45;maker-LG06-snap-gene-350.43;maker-LG03-snap-gene-1563.76;maker-LG01-snap-gene-1834.41;maker-LG01-snap-gene-1881.29;maker-LG06-augustus-gene-30.22
Biological Process: heart looping (GO:0001947);	7	maker-LG03-snap-gene-1563.76;maker-LG01-augustus-gene-59.45;maker-LG06-snap-gene-350.43;maker-LG01-snap-gene-1888.30;maker-LG06-augustus-gene-30.22;maker-LG01-snap-gene-1881.29;maker-LG01-snap-gene-1834.41
Biological Process: heart morphogenesis (GO:0003007);	7	maker-LG01-snap-gene-1888.30;maker-LG01-augustus-gene-59.45;maker-LG06-snap-gene-350.43;maker-LG03-snap-gene-1563.76;maker-LG01-snap-gene-1834.41;maker-LG01-snap-gene-1881.29;maker-LG06-augustus-gene-30.22
Biological Process: heat acclimation (GO:0010286);	11	NewGene_9445;NewGene_21714;maker-LG01-snap-gene-1595.32;maker-LG01-snap-gene-1903.10;maker-LG01-snap-gene-1905.2;maker-Contig11-augustus-gene-0.34;augustus_masked-LG01-processed-gene-1819.75;snap_masked-LG05-processed-gene-331.17;augustus_masked-LG09-processed-gene-193.11;snap_masked-LG07-processed-gene-1188.40;maker-LG06-augustus-gene-84.0
Biological Process: hematopoietic or lymphoid organ development (GO:0048534);	2	snap_masked-Contig8-processed-gene-2.41;maker-LG08-augustus-gene-25.17
Biological Process: heme A biosynthetic process (GO:0006784);	1	maker-LG05-augustus-gene-402.10
Biological Process: heme O biosynthetic process (GO:0048034);	2	maker-LG01-augustus-gene-1854.45;augustus_masked-LG01-processed-gene-1796.69
Biological Process: heme biosynthetic process (GO:0006783);	8	maker-LG01-snap-gene-1870.28;snap_masked-LG01-processed-gene-1981.32;snap_masked-LG06-processed-gene-42.0;maker-LG09-augustus-gene-49.1;NewGene_11278;maker-LG07-snap-gene-1190.7;maker-LG03-augustus-gene-1487.43;NewGene_11178
Biological Process: heme metabolic process (GO:0042168);	2	maker-LG01-snap-gene-1870.28;snap_masked-LG01-processed-gene-1981.32
Biological Process: heme oxidation (GO:0006788);	3	maker-LG09-augustus-gene-134.13;augustus_masked-LG07-processed-gene-1151.28;maker-LG09-snap-gene-134.0
Biological Process: hemicellulose metabolic process (GO:0010410);	2	snap_masked-LG06-processed-gene-28.11;maker-Contig8-snap-gene-2.9
Biological Process: hemopoiesis (GO:0030097);	2	maker-LG08-augustus-gene-25.17;snap_masked-Contig8-processed-gene-2.41
Biological Process: heparan sulfate proteoglycan biosynthetic process (GO:0015012);	1	maker-LG08-augustus-gene-1007.10
Biological Process: heparan sulfate proteoglycan biosynthetic process, enzymatic modification (GO:0015015);	2	maker-LG08-augustus-gene-1002.1;maker-LG08-augustus-gene-1007.10
Biological Process: heparan sulfate proteoglycan metabolic process (GO:0030201);	1	maker-LG08-augustus-gene-1007.10
Biological Process: hepaticobiliary system development (GO:0061008);	7	maker-LG06-augustus-gene-30.22;maker-LG01-snap-gene-1881.29;maker-LG01-snap-gene-1834.41;maker-LG03-snap-gene-1563.76;maker-LG01-augustus-gene-59.45;maker-LG06-snap-gene-350.43;maker-LG01-snap-gene-1888.30
Biological Process: heterochromatin assembly (GO:0031507);	5	maker-LG02-snap-gene-374.2;NewGene_20516;maker-LG06-snap-gene-612.3;snap_masked-LG05-processed-gene-35.5;maker-LG06-snap-gene-244.47
Biological Process: heterochromatin assembly by small RNA (GO:0031048);	2	snap_masked-LG06-processed-gene-66.54;NewGene_867
Biological Process: heterochromatin maintenance (GO:0006344);	6	NewGene_20370;NewGene_6185;NewGene_6194;NewGene_6187;NewGene_20371;NewGene_6193
Biological Process: heterochromatin maintenance (GO:0070829);	3	maker-LG07-snap-gene-1074.25;maker-LG09-augustus-gene-250.2;NewGene_21863
Biological Process: heterochromatin organization (GO:0070828);	7	maker-LG06-snap-gene-244.47;maker-LG07-snap-gene-1074.25;maker-LG09-augustus-gene-250.2;snap_masked-LG05-processed-gene-35.5;maker-LG02-snap-gene-374.2;maker-LG06-snap-gene-612.3;NewGene_21863
Biological Process: heterocycle biosynthetic process (GO:0018130);	104	snap_masked-LG01-processed-gene-1981.32;NewGene_3343;NewGene_8856;maker-LG08-snap-gene-1130.20;maker-LG09-augustus-gene-29.83;snap_masked-LG05-processed-gene-1309.19;snap_masked-LG01-processed-gene-1811.60;NewGene_4788;NewGene_2057;maker-LG05-augustus-gene-373.16;NewGene_19152;maker-LG02-snap-gene-1252.6;maker-LG07-snap-gene-752.4;NewGene_11234;maker-Contig3-snap-gene-0.51;snap_masked-LG02-proces…
Biological Process: heterocycle catabolic process (GO:0046700);	36	maker-LG01-augustus-gene-1692.6;maker-LG03-augustus-gene-23.37;NewGene_4699;augustus_masked-LG09-processed-gene-806.3;maker-LG08-snap-gene-1135.23;maker-LG02-augustus-gene-1820.86;maker-LG08-augustus-gene-15.0;maker-LG08-snap-gene-14.1;NewGene_5683;maker-LG01-snap-gene-1486.9;augustus_masked-LG02-processed-gene-1485.11;snap_masked-LG07-processed-gene-1224.24;maker-LG08-augustus-gene-1186.42;maker…
Biological Process: heterocycle metabolic process (GO:0046483);	579	maker-LG06-snap-gene-985.9;maker-LG05-augustus-gene-143.6;maker-LG08-augustus-gene-15.0;NewGene_16500;NewGene_11360;maker-LG06-augustus-gene-105.28;augustus_masked-LG01-processed-gene-1968.2;snap_masked-LG01-processed-gene-1768.38;maker-LG02-augustus-gene-1749.20;maker-LG07-snap-gene-373.6;maker-LG01-snap-gene-10.88;maker-LG06-augustus-gene-79.1;augustus_masked-LG09-processed-gene-913.0;NewGene_8…
Biological Process: hexose metabolic process (GO:0019318);	4	maker-Contig23-snap-gene-1.67;maker-LG06-augustus-gene-21.12;maker-LG06-augustus-gene-84.7;maker-LG01-snap-gene-20.21
Biological Process: hexose transmembrane transport (GO:0008645);	2	NewGene_18656;NewGene_3542
Biological Process: histidine biosynthetic process (GO:0000105);	7	maker-LG07-snap-gene-1236.80;maker-LG06-snap-gene-1312.29;augustus_masked-LG01-processed-gene-1806.50;maker-LG01-snap-gene-632.32;maker-LG07-snap-gene-828.51;maker-LG09-augustus-gene-745.9;maker-LG01-snap-gene-2033.73
Biological Process: histidyl-tRNA aminoacylation (GO:0006427);	5	NewGene_340;NewGene_12026;maker-LG02-augustus-gene-125.23;maker-LG07-snap-gene-265.17;maker-LG01-snap-gene-796.5
Biological Process: histone H2A K63-linked ubiquitination (GO:0070535);	2	maker-LG06-augustus-gene-1233.26;maker-LG06-augustus-gene-1230.33
Biological Process: histone H2A acetylation (GO:0043968);	2	maker-LG01-snap-gene-1828.46;snap_masked-LG01-processed-gene-1978.16
Biological Process: histone H2A ubiquitination (GO:0033522);	2	maker-LG06-augustus-gene-1233.26;maker-LG06-augustus-gene-1230.33
Biological Process: histone H2B ubiquitination (GO:0033523);	3	maker-LG06-augustus-gene-1230.33;maker-LG06-augustus-gene-1233.26;maker-LG05-augustus-gene-1176.15
Biological Process: histone H3 acetylation (GO:0043966);	14	maker-LG07-snap-gene-1207.62;maker-LG06-augustus-gene-29.2;maker-LG02-snap-gene-1846.49;maker-LG02-snap-gene-275.5;snap_masked-Contig8-processed-gene-2.41;augustus_masked-LG06-processed-gene-22.7;snap_masked-LG02-processed-gene-1561.14;NewGene_25855;maker-LG07-snap-gene-1212.6;maker-LG06-snap-gene-23.35;maker-LG06-augustus-gene-21.5;maker-LG02-snap-gene-1843.35;maker-LG06-snap-gene-22.17;maker-LG…
Biological Process: histone H3 deacetylation (GO:0070932);	2	NewGene_21879;snap_masked-LG08-processed-gene-1161.22
Biological Process: histone H3-K27 methylation (GO:0070734);	8	NewGene_7203;snap_masked-LG01-processed-gene-1595.78;maker-LG03-snap-gene-1583.97;maker-LG07-snap-gene-1196.27;maker-LG09-snap-gene-314.45;maker-LG05-snap-gene-797.8;snap_masked-Contig3-processed-gene-5.34;augustus_masked-LG01-processed-gene-1827.15
Biological Process: histone H3-K27 trimethylation (GO:0098532);	1	NewGene_7203
Biological Process: histone H3-K36 demethylation (GO:0070544);	2	maker-LG01-snap-gene-1815.14;maker-LG08-augustus-gene-1014.35
Biological Process: histone H3-K36 methylation (GO:0010452);	5	maker-LG06-augustus-gene-227.4;maker-LG09-augustus-gene-78.6;maker-LG09-augustus-gene-121.62;maker-LG06-snap-gene-1333.3;maker-LG06-augustus-gene-163.55
Biological Process: histone H3-K4 demethylation (GO:0034720);	1	maker-LG08-augustus-gene-1014.35
Biological Process: histone H3-K4 methylation (GO:0051568);	9	maker-LG09-augustus-gene-121.62;maker-Contig19-snap-gene-2.3;NewGene_12242;NewGene_12244;maker-LG06-augustus-gene-121.39;maker-LG03-snap-gene-1281.3;maker-LG06-augustus-gene-163.55;maker-LG06-augustus-gene-227.4;maker-LG09-augustus-gene-78.6
Biological Process: histone H3-K4 trimethylation (GO:0080182);	1	maker-LG02-snap-gene-1806.49
Biological Process: histone H3-K9 demethylation (GO:0033169);	20	maker-LG08-augustus-gene-227.22;maker-LG02-snap-gene-1339.5;augustus_masked-LG08-processed-gene-229.12;maker-LG01-augustus-gene-1834.55;maker-LG08-snap-gene-227.14;maker-LG08-snap-gene-227.18;NewGene_9654;maker-LG07-augustus-gene-895.0;NewGene_2020;maker-LG01-snap-gene-1726.43;maker-LG03-snap-gene-132.3;maker-LG08-augustus-gene-227.26;maker-LG08-augustus-gene-228.9;snap_masked-LG06-processed-gene…
Biological Process: histone H3-K9 methylation (GO:0051567);	4	maker-LG03-snap-gene-1076.2;augustus_masked-LG06-processed-gene-34.61;NewGene_6773;maker-LG03-augustus-gene-1570.1
Biological Process: histone H3-K9 modification (GO:0061647);	4	augustus_masked-LG06-processed-gene-34.61;maker-LG03-snap-gene-1076.2;maker-LG03-augustus-gene-1570.1;NewGene_6773
Biological Process: histone H3-R17 methylation (GO:0034971);	1	NewGene_9808
Biological Process: histone H3-T11 phosphorylation (GO:0035407);	2	NewGene_14920;NewGene_14724
Biological Process: histone H3-T3 phosphorylation (GO:0072355);	2	NewGene_14724;NewGene_14920
Biological Process: histone H4 acetylation (GO:0043967);	8	maker-LG08-augustus-gene-1133.104;maker-LG06-augustus-gene-29.2;snap_masked-Contig8-processed-gene-2.41;maker-LG03-snap-gene-1281.3;maker-LG06-augustus-gene-121.39;NewGene_7203;maker-LG01-snap-gene-1828.46;snap_masked-LG01-processed-gene-1978.16
Biological Process: histone H4 deacetylation (GO:0070933);	1	snap_masked-LG08-processed-gene-1161.22
Biological Process: histone H4-K16 acetylation (GO:0043984);	2	maker-LG03-snap-gene-1281.3;maker-LG06-augustus-gene-121.39
Biological Process: histone H4-K5 acetylation (GO:0043981);	3	maker-LG03-snap-gene-1281.3;maker-LG08-augustus-gene-1133.104;maker-LG06-augustus-gene-121.39
Biological Process: histone H4-K8 acetylation (GO:0043982);	2	maker-LG06-augustus-gene-121.39;maker-LG03-snap-gene-1281.3
Biological Process: histone acetylation (GO:0016573);	22	NewGene_5801;maker-LG06-snap-gene-54.40;NewGene_7203;maker-LG06-snap-gene-23.35;maker-LG06-augustus-gene-121.39;snap_masked-LG01-processed-gene-1978.16;maker-LG02-snap-gene-1843.35;maker-LG06-snap-gene-22.17;snap_masked-Contig8-processed-gene-2.41;maker-LG02-snap-gene-1846.49;maker-LG08-augustus-gene-1133.104;snap_masked-LG08-processed-gene-1161.22;maker-LG06-augustus-gene-132.0;snap_masked-LG02-…
Biological Process: histone arginine methylation (GO:0034969);	3	NewGene_9834;NewGene_9833;NewGene_9808
Biological Process: histone deacetylation (GO:0016575);	7	NewGene_4180;maker-LG07-snap-gene-1197.28;NewGene_12244;maker-LG03-snap-gene-1586.84;NewGene_24087;NewGene_12242;snap_masked-LG01-processed-gene-1837.58
Biological Process: histone demethylation (GO:0016577);	17	maker-LG08-augustus-gene-1014.35;maker-LG08-snap-gene-228.1;NewGene_18578;maker-LG08-augustus-gene-228.7;maker-LG08-augustus-gene-227.26;snap_masked-LG06-processed-gene-97.57;NewGene_2214;maker-LG02-snap-gene-1429.13;NewGene_9654;NewGene_2020;maker-LG07-augustus-gene-895.0;maker-LG01-snap-gene-1726.43;maker-LG08-augustus-gene-227.22;maker-LG01-augustus-gene-1834.55;maker-LG02-snap-gene-1339.5;mak…
Biological Process: histone dephosphorylation (GO:0016576);	1	NewGene_9625
Biological Process: histone deubiquitination (GO:0016578);	1	NewGene_11038
Biological Process: histone exchange (GO:0043486);	7	maker-LG06-augustus-gene-1230.33;maker-LG06-augustus-gene-1233.26;maker-LG05-snap-gene-1284.37;NewGene_6159;NewGene_7203;NewGene_38;maker-LG05-snap-gene-1284.34
Biological Process: histone glutamine methylation (GO:1990258);	1	NewGene_9686
Biological Process: histone lysine demethylation (GO:0070076);	17	maker-LG01-snap-gene-1815.14;maker-LG08-snap-gene-227.14;maker-LG01-augustus-gene-1834.55;maker-LG02-snap-gene-1339.5;maker-LG08-augustus-gene-227.22;maker-LG01-snap-gene-1726.43;NewGene_2020;maker-LG07-augustus-gene-895.0;NewGene_9654;maker-LG02-snap-gene-1429.13;NewGene_2214;snap_masked-LG06-processed-gene-97.57;maker-LG08-augustus-gene-227.26;maker-LG08-augustus-gene-228.7;NewGene_18578;maker-…
Biological Process: histone lysine methylation (GO:0034968);	23	maker-LG03-snap-gene-1076.2;NewGene_12242;snap_masked-Contig3-processed-gene-5.34;maker-LG03-augustus-gene-1570.1;NewGene_12244;maker-LG03-snap-gene-1281.3;augustus_masked-LG06-processed-gene-34.61;NewGene_6773;maker-LG03-snap-gene-1583.97;maker-LG05-snap-gene-797.8;maker-LG09-augustus-gene-121.62;maker-LG09-snap-gene-314.45;maker-Contig19-snap-gene-2.3;maker-LG07-snap-gene-1196.27;maker-LG06-sna…
Biological Process: histone mRNA catabolic process (GO:0071044);	2	maker-LG03-augustus-gene-14.10;NewGene_4699
Biological Process: histone mRNA metabolic process (GO:0008334);	1	NewGene_4699
Biological Process: histone methylation (GO:0016571);	25	NewGene_9808;augustus_masked-LG01-processed-gene-1827.15;maker-Contig19-snap-gene-2.3;maker-LG07-snap-gene-1196.27;maker-LG06-snap-gene-1333.3;maker-LG09-augustus-gene-121.62;maker-LG05-snap-gene-797.8;maker-LG09-snap-gene-314.45;snap_masked-LG01-processed-gene-1595.78;maker-LG09-augustus-gene-78.6;maker-LG06-augustus-gene-227.4;NewGene_9834;maker-LG06-augustus-gene-121.39;maker-LG06-augustus-gen…
Biological Process: histone modification (GO:0016570);	67	maker-LG01-augustus-gene-1834.55;snap_masked-LG02-processed-gene-1561.14;maker-LG06-augustus-gene-1230.33;maker-LG08-augustus-gene-227.22;maker-LG09-snap-gene-314.45;maker-LG09-augustus-gene-121.62;maker-LG01-snap-gene-1815.14;maker-LG06-snap-gene-1333.3;maker-LG02-snap-gene-1846.49;maker-LG07-augustus-gene-895.0;NewGene_2020;maker-LG06-snap-gene-22.17;maker-LG09-augustus-gene-77.9;NewGene_14920;…
Biological Process: histone monoubiquitination (GO:0010390);	1	maker-LG05-augustus-gene-1176.15
Biological Process: histone phosphorylation (GO:0016572);	2	NewGene_14920;NewGene_14724
Biological Process: histone ubiquitination (GO:0016574);	4	maker-LG01-snap-gene-1704.9;augustus_masked-LG01-processed-gene-46.2;maker-LG06-augustus-gene-1233.26;maker-LG06-augustus-gene-1230.33
Biological Process: histone-threonine phosphorylation (GO:0035405);	2	NewGene_14724;NewGene_14920
Biological Process: homeostatic process (GO:0042592);	88	maker-LG08-augustus-gene-25.17;maker-LG06-augustus-gene-30.22;maker-LG06-snap-gene-301.22;NewGene_3054;maker-LG01-augustus-gene-1953.60;snap_masked-LG02-processed-gene-1824.26;maker-LG01-snap-gene-1899.34;NewGene_7172;maker-Contig5-augustus-gene-5.1;maker-LG01-snap-gene-366.9;maker-LG06-snap-gene-428.68;maker-LG01-snap-gene-1863.6;NewGene_19152;maker-LG01-snap-gene-1832.8;maker-LG06-snap-gene-133…
Biological Process: homocysteine metabolic process (GO:0050667);	3	maker-LG01-snap-gene-1748.19;maker-LG01-snap-gene-1746.44;maker-LG01-snap-gene-1707.74
Biological Process: homogalacturonan biosynthetic process (GO:0010289);	1	maker-LG01-snap-gene-1842.55
Biological Process: homogalacturonan metabolic process (GO:0010394);	1	maker-LG01-snap-gene-1842.55
Biological Process: homologous chromosome orientation involved in meiotic metaphase I plate congression (GO:0031619);	1	snap_masked-Contig8-processed-gene-2.41
Biological Process: homologous chromosome segregation (GO:0045143);	8	snap_masked-LG01-processed-gene-1714.59;maker-LG01-snap-gene-1855.26;snap_masked-LG03-processed-gene-697.6;snap_masked-Contig8-processed-gene-2.41;NewGene_25679;maker-LG02-augustus-gene-1688.17;maker-LG06-snap-gene-1243.20;maker-LG06-snap-gene-1335.3
Biological Process: homologous recombination (GO:0035825);	5	snap_masked-LG03-processed-gene-697.6;NewGene_5470;maker-LG06-snap-gene-1335.3;NewGene_5469;maker-LG02-augustus-gene-272.9
Biological Process: homoserine biosynthetic process (GO:0009090);	1	maker-LG07-snap-gene-265.18
Biological Process: homoserine metabolic process (GO:0009092);	3	maker-LG01-snap-gene-1748.19;maker-LG01-snap-gene-1707.74;maker-LG01-snap-gene-1746.44
Biological Process: hormone biosynthetic process (GO:0042446);	11	NewGene_11234;snap_masked-LG03-processed-gene-47.43;snap_masked-LG09-processed-gene-25.17;maker-LG06-augustus-gene-227.3;maker-LG03-snap-gene-48.31;snap_masked-LG01-processed-gene-1685.37;maker-LG06-snap-gene-39.67;NewGene_17756;maker-LG01-augustus-gene-1765.61;NewGene_21615;snap_masked-LG06-processed-gene-1242.0
Biological Process: hormone catabolic process (GO:0042447);	2	NewGene_313;maker-LG07-snap-gene-1169.13
Biological Process: hormone metabolic process (GO:0042445);	20	maker-LG01-augustus-gene-1765.61;augustus_masked-LG08-processed-gene-1146.7;augustus_masked-LG03-processed-gene-1569.63;snap_masked-LG09-processed-gene-25.17;snap_masked-LG03-processed-gene-47.43;maker-LG06-augustus-gene-227.3;maker-LG03-snap-gene-48.31;maker-LG06-snap-gene-39.67;NewGene_17756;NewGene_2826;maker-LG07-snap-gene-1169.13;NewGene_21615;snap_masked-LG06-processed-gene-1242.0;maker-LG0…
Biological Process: hormone transport (GO:0009914);	14	augustus_masked-LG09-processed-gene-193.11;NewGene_10878;maker-LG01-snap-gene-20.25;maker-LG01-augustus-gene-2039.68;NewGene_10894;maker-LG07-snap-gene-1074.28;maker-LG06-augustus-gene-310.16;NewGene_11234;snap_masked-LG06-processed-gene-352.32;maker-LG01-snap-gene-1048.2;maker-LG09-augustus-gene-115.24;NewGene_21714;maker-LG01-snap-gene-1810.17;maker-LG05-augustus-gene-373.16
Biological Process: hormone-mediated signaling pathway (GO:0009755);	123	maker-LG06-snap-gene-301.22;augustus_masked-LG05-processed-gene-687.0;NewGene_3297;maker-LG07-snap-gene-1182.32;maker-LG09-augustus-gene-70.22;snap_masked-LG06-processed-gene-97.57;NewGene_11234;NewGene_21157;augustus_masked-LG09-processed-gene-49.52;maker-LG06-augustus-gene-48.9;augustus_masked-LG03-processed-gene-28.6;maker-Contig11-augustus-gene-0.34;maker-LG06-augustus-gene-70.48;maker-LG06-a…
Biological Process: host programmed cell death induced by symbiont (GO:0034050);	81	maker-LG07-snap-gene-158.0;NewGene_14649;maker-LG07-snap-gene-212.7;snap_masked-LG06-processed-gene-1323.1;maker-LG07-augustus-gene-38.5;maker-LG07-snap-gene-186.0;maker-LG07-snap-gene-193.8;maker-LG07-snap-gene-192.0;maker-LG07-augustus-gene-34.19;maker-LG02-snap-gene-1590.4;maker-LG07-snap-gene-169.6;snap_masked-LG07-processed-gene-50.3;snap_masked-LG07-processed-gene-55.2;NewGene_15170;maker-L…
Biological Process: hydrogen peroxide biosynthetic process (GO:0050665);	1	maker-LG09-snap-gene-30.82
Biological Process: hydrogen peroxide catabolic process (GO:0042744);	51	snap_masked-LG09-processed-gene-134.24;maker-LG01-snap-gene-1241.3;maker-LG06-snap-gene-273.18;NewGene_5513;maker-LG07-snap-gene-1156.30;maker-LG01-snap-gene-1591.16;maker-LG06-augustus-gene-279.27;NewGene_5437;maker-LG03-augustus-gene-1570.10;snap_masked-LG06-processed-gene-72.40;NewGene_7093;maker-LG01-snap-gene-223.43;NewGene_4024;NewGene_4326;NewGene_5445;maker-LG06-snap-gene-524.34;maker-LG0…
Biological Process: hydrogen peroxide metabolic process (GO:0042743);	2	maker-LG09-snap-gene-30.82;maker-LG06-augustus-gene-1330.57
Biological Process: hydrogen sulfide biosynthetic process (GO:0070814);	3	maker-LG02-snap-gene-1826.10;maker-LG03-snap-gene-22.1;maker-LG08-snap-gene-1152.89
Biological Process: hydrotropism (GO:0010274);	4	snap_masked-LG01-processed-gene-957.11;maker-LG03-augustus-gene-846.4;snap_masked-LG01-processed-gene-1680.10;augustus_masked-LG01-processed-gene-1803.69
Biological Process: hyperosmotic response (GO:0006972);	11	maker-LG07-snap-gene-1243.3;maker-LG01-snap-gene-19.17;NewGene_7299;maker-LG07-snap-gene-1243.4;snap_masked-LG09-processed-gene-30.23;maker-LG07-snap-gene-1196.27;maker-LG06-snap-gene-0.2;NewGene_11306;snap_masked-Contig3-processed-gene-5.34;maker-LG01-augustus-gene-14.19;maker-LG07-snap-gene-1226.58
Biological Process: hyperosmotic salinity response (GO:0042538);	8	NewGene_11306;maker-LG06-snap-gene-0.2;snap_masked-Contig3-processed-gene-5.34;NewGene_7299;snap_masked-Contig6-processed-gene-0.3;maker-LG07-snap-gene-1196.27;snap_masked-LG09-processed-gene-30.23;augustus_masked-LG06-processed-gene-83.39
Biological Process: hyphal growth (GO:0030448);	1	snap_masked-Contig4-processed-gene-5.41
Biological Process: hypoxanthine metabolic process (GO:0046100);	2	maker-LG01-snap-gene-1919.29;maker-LG01-snap-gene-1918.14
Biological Process: icosanoid metabolic process (GO:0006690);	1	snap_masked-LG01-processed-gene-233.13
Biological Process: imaginal disc development (GO:0007444);	5	NewGene_9626;snap_masked-LG05-processed-gene-1305.0;NewGene_7337;maker-LG05-snap-gene-122.1;maker-LG02-augustus-gene-1757.37
Biological Process: imaginal disc morphogenesis (GO:0007560);	5	maker-LG05-snap-gene-122.1;NewGene_7337;maker-LG02-augustus-gene-1757.37;snap_masked-LG05-processed-gene-1305.0;NewGene_9626
Biological Process: imaginal disc-derived appendage development (GO:0048737);	5	maker-LG02-augustus-gene-1757.37;maker-LG05-snap-gene-122.1;NewGene_7337;snap_masked-LG05-processed-gene-1305.0;NewGene_9626
Biological Process: imaginal disc-derived appendage morphogenesis (GO:0035114);	5	snap_masked-LG05-processed-gene-1305.0;maker-LG02-augustus-gene-1757.37;NewGene_7337;maker-LG05-snap-gene-122.1;NewGene_9626
Biological Process: imaginal disc-derived wing hair organization (GO:0035317);	2	NewGene_9626;snap_masked-LG05-processed-gene-1305.0
Biological Process: imaginal disc-derived wing morphogenesis (GO:0007476);	5	snap_masked-LG05-processed-gene-1305.0;maker-LG02-augustus-gene-1757.37;NewGene_7337;maker-LG05-snap-gene-122.1;NewGene_9626
Biological Process: immune effector process (GO:0002252);	16	snap_masked-LG01-processed-gene-1579.51;NewGene_6436;maker-LG08-snap-gene-993.7;maker-LG01-snap-gene-7.48;maker-LG01-augustus-gene-1898.32;snap_masked-LG07-processed-gene-1124.24;maker-LG06-augustus-gene-1233.26;maker-LG05-snap-gene-1221.27;NewGene_4699;snap_masked-Contig10-processed-gene-4.24;maker-LG06-augustus-gene-1230.33;NewGene_24676;maker-LG05-augustus-gene-217.21;NewGene_12798;NewGene_867…
Biological Process: immune response (GO:0006955);	133	maker-LG07-snap-gene-80.1;NewGene_13397;maker-LG07-snap-gene-48.7;snap_masked-LG07-processed-gene-46.2;maker-LG07-snap-gene-191.2;maker-LG07-snap-gene-42.13;maker-LG07-snap-gene-154.0;augustus_masked-LG07-processed-gene-56.0;augustus_masked-LG02-processed-gene-1726.1;augustus_masked-LG07-processed-gene-115.2;maker-LG07-snap-gene-85.0;NewGene_24676;NewGene_14862;snap_masked-LG07-processed-gene-87.…
Biological Process: immune response-activating cell surface receptor signaling pathway (GO:0002429);	2	snap_masked-LG01-processed-gene-1657.13;maker-LG02-augustus-gene-1688.17
Biological Process: immune response-activating signal transduction (GO:0002757);	2	maker-LG02-augustus-gene-1688.17;snap_masked-LG01-processed-gene-1657.13
Biological Process: immune response-regulating cell surface receptor signaling pathway (GO:0002768);	2	snap_masked-LG01-processed-gene-1657.13;maker-LG02-augustus-gene-1688.17
Biological Process: immune response-regulating signaling pathway (GO:0002764);	2	maker-LG02-augustus-gene-1688.17;snap_masked-LG01-processed-gene-1657.13
Biological Process: immune system development (GO:0002520);	8	maker-LG06-augustus-gene-1230.33;NewGene_5316;snap_masked-LG02-processed-gene-45.8;snap_masked-Contig8-processed-gene-2.41;NewGene_5315;maker-LG06-augustus-gene-1233.26;maker-LG01-augustus-gene-1898.32;maker-LG08-augustus-gene-25.17
Biological Process: immune system process (GO:0002376);	150	maker-LG07-augustus-gene-38.5;NewGene_25415;NewGene_5350;maker-LG07-snap-gene-158.0;NewGene_14649;augustus_masked-LG07-processed-gene-156.5;NewGene_25437;augustus_masked-LG03-processed-gene-1103.0;maker-LG07-augustus-gene-366.1;maker-LG07-augustus-gene-122.1;snap_masked-LG01-processed-gene-47.30;maker-LG02-snap-gene-1590.4;maker-LG08-snap-gene-40.0;snap_masked-LG07-processed-gene-55.2;maker-LG07-…
Biological Process: immunoglobulin mediated immune response (GO:0016064);	4	maker-LG06-augustus-gene-1230.33;maker-LG01-augustus-gene-1898.32;maker-LG06-augustus-gene-1233.26;snap_masked-LG02-processed-gene-45.8
Biological Process: immunoglobulin production (GO:0002377);	6	maker-LG06-augustus-gene-1233.26;maker-LG01-augustus-gene-1898.32;maker-LG06-augustus-gene-1230.33;NewGene_5315;snap_masked-LG02-processed-gene-45.8;NewGene_5316
Biological Process: immunoglobulin production involved in immunoglobulin mediated immune response (GO:0002381);	4	snap_masked-LG02-processed-gene-45.8;maker-LG06-augustus-gene-1233.26;maker-LG01-augustus-gene-1898.32;maker-LG06-augustus-gene-1230.33
Biological Process: import into cell (GO:0098657);	21	snap_masked-LG02-processed-gene-1839.40;maker-LG01-snap-gene-1614.45;NewGene_26194;snap_masked-LG06-processed-gene-417.4;maker-LG01-snap-gene-1883.22;NewGene_25415;snap_masked-LG01-processed-gene-1684.5;NewGene_25417;NewGene_5394;NewGene_25939;NewGene_21560;maker-LG02-snap-gene-1836.3;NewGene_12199;augustus_masked-LG02-processed-gene-153.18;NewGene_25437;maker-LG02-snap-gene-1836.8;NewGene_26195;…
Biological Process: import into nucleus (GO:0051170);	5	NewGene_9525;NewGene_5086;NewGene_8574;maker-LG08-augustus-gene-25.17;NewGene_5087
Biological Process: in utero embryonic development (GO:0001701);	3	snap_masked-Contig8-processed-gene-2.41;maker-LG03-augustus-gene-23.37;maker-LG09-augustus-gene-58.50
Biological Process: indolalkylamine biosynthetic process (GO:0046219);	2	snap_masked-LG01-processed-gene-47.30;maker-Contig2-snap-gene-1.68
Biological Process: indolalkylamine metabolic process (GO:0006586);	2	snap_masked-LG01-processed-gene-47.30;maker-Contig2-snap-gene-1.68
Biological Process: indole glucosinolate biosynthetic process (GO:0009759);	1	snap_masked-LG01-processed-gene-47.30
Biological Process: indole glucosinolate catabolic process (GO:0042344);	6	snap_masked-LG07-processed-gene-1224.24;maker-LG08-snap-gene-43.1;maker-LG05-augustus-gene-223.29;maker-LG08-augustus-gene-15.0;maker-LG08-snap-gene-40.0;maker-LG08-snap-gene-14.1
Biological Process: indole glucosinolate metabolic process (GO:0042343);	7	maker-LG08-snap-gene-14.1;maker-LG08-snap-gene-40.0;maker-LG08-snap-gene-43.1;snap_masked-LG07-processed-gene-1224.24;maker-LG08-augustus-gene-15.0;maker-LG05-augustus-gene-223.29;snap_masked-LG01-processed-gene-47.30
Biological Process: indole phytoalexin biosynthetic process (GO:0009700);	5	maker-LG09-snap-gene-358.1;maker-LG07-snap-gene-967.0;maker-LG09-augustus-gene-357.2;NewGene_11306;NewGene_11234
Biological Process: indole phytoalexin metabolic process (GO:0046217);	5	maker-LG09-augustus-gene-357.2;maker-LG09-snap-gene-358.1;maker-LG07-snap-gene-967.0;NewGene_11234;NewGene_11306
Biological Process: indole-containing compound biosynthetic process (GO:0042435);	9	snap_masked-LG01-processed-gene-47.30;maker-LG07-snap-gene-967.0;NewGene_11234;NewGene_11306;snap_masked-LG03-processed-gene-47.43;maker-Contig2-snap-gene-1.68;maker-LG03-snap-gene-48.31;maker-LG09-augustus-gene-357.2;maker-LG09-snap-gene-358.1
Biological Process: indole-containing compound catabolic process (GO:0042436);	6	maker-LG05-augustus-gene-223.29;snap_masked-LG07-processed-gene-1224.24;maker-LG08-snap-gene-43.1;maker-LG08-augustus-gene-15.0;maker-LG08-snap-gene-14.1;maker-LG08-snap-gene-40.0
Biological Process: indole-containing compound metabolic process (GO:0042430);	15	maker-LG08-snap-gene-43.1;maker-LG08-snap-gene-40.0;maker-LG07-snap-gene-967.0;snap_masked-LG01-processed-gene-47.30;maker-LG03-snap-gene-48.31;maker-Contig2-snap-gene-1.68;snap_masked-LG03-processed-gene-47.43;NewGene_11306;NewGene_11234;maker-LG05-augustus-gene-223.29;snap_masked-LG07-processed-gene-1224.24;maker-LG08-augustus-gene-15.0;maker-LG08-snap-gene-14.1;maker-LG09-augustus-gene-357.2;m…
Biological Process: indoleacetic acid biosynthetic process (GO:0009684);	2	maker-LG03-snap-gene-48.31;snap_masked-LG03-processed-gene-47.43
Biological Process: indoleacetic acid metabolic process (GO:0009683);	2	snap_masked-LG03-processed-gene-47.43;maker-LG03-snap-gene-48.31
Biological Process: induced systemic resistance (GO:0009682);	12	NewGene_24676;NewGene_21342;maker-LG08-snap-gene-40.0;maker-LG08-snap-gene-43.1;snap_masked-LG01-processed-gene-47.30;snap_masked-LG01-processed-gene-1579.51;maker-LG05-snap-gene-1221.27;NewGene_1141;maker-LG08-snap-gene-14.1;maker-LG08-augustus-gene-15.0;maker-LG05-augustus-gene-223.29;maker-LG09-augustus-gene-117.15
Biological Process: induced systemic resistance, ethylene mediated signaling pathway (GO:0009866);	1	maker-LG05-snap-gene-1221.27
Biological Process: induced systemic resistance, jasmonic acid mediated signaling pathway (GO:0009864);	2	NewGene_24676;snap_masked-LG01-processed-gene-1579.51
Biological Process: induction by symbiont of host immune response (GO:0052555);	1	maker-LG01-augustus-gene-1693.50
Biological Process: induction by symbiont of host immune response (GO:0052556);	1	maker-LG01-augustus-gene-1693.50
Biological Process: induction by symbiont of host immune response (GO:0052558);	1	maker-LG01-augustus-gene-1693.50
Biological Process: induction by symbiont of host immune response (GO:0052559);	1	maker-LG01-augustus-gene-1693.50
Biological Process: inflorescence development (GO:0010229);	9	maker-LG05-augustus-gene-35.14;maker-Contig2-snap-gene-5.0;maker-LG06-augustus-gene-612.0;NewGene_10878;maker-LG01-snap-gene-20.25;augustus_masked-LG01-processed-gene-1819.75;NewGene_10894;maker-LG05-augustus-gene-35.15;NewGene_11234
Biological Process: inflorescence morphogenesis (GO:0048281);	4	NewGene_10878;augustus_masked-LG01-processed-gene-1819.75;NewGene_10894;NewGene_10879
Biological Process: innate immune response (GO:0045087);	124	NewGene_15213;snap_masked-LG02-processed-gene-1561.14;maker-LG01-augustus-gene-1693.50;maker-LG07-snap-gene-36.1;maker-LG07-snap-gene-135.11;NewGene_12798;maker-LG07-snap-gene-50.10;maker-LG02-snap-gene-1573.8;maker-LG07-snap-gene-109.3;snap_masked-LG07-processed-gene-1224.24;maker-LG05-snap-gene-1221.27;NewGene_5349;NewGene_5777;NewGene_4370;NewGene_11234;maker-LG03-snap-gene-1001.2;maker-LG07-s…
Biological Process: innate immune response-activating signal transduction (GO:0002758);	1	maker-LG06-snap-gene-210.20
Biological Process: innate immune response-activating signal transduction (GO:0010204);	6	NewGene_4370;maker-LG06-augustus-gene-1014.11;NewGene_26257;NewGene_11266;maker-LG09-snap-gene-30.82;augustus_masked-LG06-processed-gene-157.13
Biological Process: inner cell mass cell proliferation (GO:0001833);	1	snap_masked-Contig8-processed-gene-2.41
Biological Process: inner dynein arm assembly (GO:0036159);	3	maker-LG01-snap-gene-1888.30;maker-LG06-snap-gene-350.43;maker-LG01-snap-gene-1881.29
Biological Process: inner mitochondrial membrane organization (GO:0007007);	1	maker-LG09-snap-gene-794.0
Biological Process: innervation (GO:0060384);	1	maker-LG08-snap-gene-1123.36
Biological Process: inorganic anion transmembrane transport (GO:0098661);	6	maker-LG01-augustus-gene-2022.1;maker-LG03-augustus-gene-1481.16;snap_masked-LG01-processed-gene-1894.1;maker-LG01-snap-gene-1731.6;snap_masked-LG01-processed-gene-1886.12;NewGene_17926
Biological Process: inorganic anion transport (GO:0015698);	14	maker-LG05-snap-gene-397.4;maker-LG06-snap-gene-1337.48;maker-LG01-snap-gene-1731.6;NewGene_26349;maker-LG03-augustus-gene-1481.16;maker-LG01-augustus-gene-2022.1;snap_masked-LG01-processed-gene-1886.12;NewGene_17926;maker-LG01-snap-gene-359.6;maker-LG03-snap-gene-1294.8;maker-LG06-snap-gene-1339.21;snap_masked-LG01-processed-gene-1894.1;maker-LG08-snap-gene-451.6;NewGene_3029
Biological Process: inorganic cation transmembrane transport (GO:0098662);	18	maker-LG01-snap-gene-1607.5;NewGene_25749;maker-LG06-augustus-gene-1269.1;maker-LG01-augustus-gene-1731.35;snap_masked-LG07-processed-gene-1224.24;snap_masked-LG01-processed-gene-988.10;NewGene_3542;NewGene_7123;maker-Contig4-augustus-gene-4.6;NewGene_18656;maker-LG01-snap-gene-1863.6;maker-LG09-augustus-gene-42.13;maker-LG02-snap-gene-1657.13;maker-LG02-snap-gene-1836.3;maker-LG06-snap-gene-1335…
Biological Process: inorganic ion homeostasis (GO:0098771);	34	NewGene_11605;maker-LG06-augustus-gene-199.3;maker-LG08-augustus-gene-967.4;maker-LG09-augustus-gene-42.13;snap_masked-LG08-processed-gene-995.9;maker-LG09-snap-gene-1088.13;maker-LG06-snap-gene-1335.9;maker-LG08-augustus-gene-1007.10;maker-LG01-snap-gene-1602.31;maker-LG02-snap-gene-42.10;augustus_masked-LG06-processed-gene-520.9;maker-LG01-snap-gene-1607.5;maker-LG06-augustus-gene-199.2;maker-L…
Biological Process: inorganic ion transmembrane transport (GO:0098660);	24	maker-LG01-snap-gene-1607.5;NewGene_25749;maker-LG06-augustus-gene-1269.1;snap_masked-LG07-processed-gene-1224.24;maker-LG01-augustus-gene-1731.35;snap_masked-LG01-processed-gene-988.10;NewGene_3542;snap_masked-LG01-processed-gene-1886.12;NewGene_17926;NewGene_7123;NewGene_18656;maker-Contig4-augustus-gene-4.6;maker-LG01-snap-gene-1863.6;snap_masked-LG01-processed-gene-1894.1;maker-LG09-augustus-…
Biological Process: inosine biosynthetic process (GO:0046103);	1	maker-LG08-snap-gene-144.30
Biological Process: inosine catabolic process (GO:0006148);	1	maker-LG03-augustus-gene-1173.0
Biological Process: inosine metabolic process (GO:0046102);	1	maker-LG03-augustus-gene-1173.0
Biological Process: inositol biosynthetic process (GO:0006021);	2	maker-LG09-augustus-gene-1038.5;maker-LG03-augustus-gene-433.0
Biological Process: inositol catabolic process (GO:0019310);	4	maker-LG07-snap-gene-1223.20;maker-LG09-augustus-gene-109.20;maker-LG07-augustus-gene-1166.57;maker-LG09-augustus-gene-24.12
Biological Process: inositol lipid-mediated signaling (GO:0048017);	3	maker-LG06-snap-gene-987.9;maker-LG01-augustus-gene-1741.45;maker-LG01-snap-gene-1710.34
Biological Process: inositol metabolic process (GO:0006020);	1	maker-LG03-snap-gene-1561.32
Biological Process: inositol phosphate biosynthetic process (GO:0032958);	4	maker-LG02-snap-gene-1750.9;maker-LG03-snap-gene-1561.32;augustus_masked-LG01-processed-gene-1692.73;maker-LG08-augustus-gene-988.0
Biological Process: inositol phosphate catabolic process (GO:0071545);	2	maker-LG01-augustus-gene-1855.5;NewGene_24064
Biological Process: inositol phosphate dephosphorylation (GO:0046855);	8	maker-LG01-augustus-gene-1855.5;augustus_masked-LG09-processed-gene-395.8;NewGene_24064;maker-LG09-augustus-gene-1038.5;maker-LG08-augustus-gene-387.5;maker-LG06-augustus-gene-581.7;maker-LG08-augustus-gene-401.1;maker-LG08-augustus-gene-1131.40
Biological Process: inositol phosphate metabolic process (GO:0043647);	4	maker-LG01-augustus-gene-1855.5;maker-LG08-augustus-gene-988.0;NewGene_24064;maker-LG02-snap-gene-1750.9
Biological Process: inositol phosphorylation (GO:0052746);	2	maker-LG08-augustus-gene-1151.70;augustus_masked-LG05-processed-gene-1098.0
Biological Process: inositol trisphosphate metabolic process (GO:0032957);	8	snap_masked-LG07-processed-gene-478.0;augustus_masked-LG05-processed-gene-1098.0;maker-LG03-augustus-gene-1030.3;maker-LG01-augustus-gene-1867.32;maker-LG08-augustus-gene-1151.70;NewGene_24064;snap_masked-LG06-processed-gene-527.27;augustus_masked-LG01-processed-gene-1868.6
Biological Process: instar larval development (GO:0002168);	2	snap_masked-LG05-processed-gene-1305.0;NewGene_9626
Biological Process: instar larval or pupal development (GO:0002165);	6	NewGene_9626;snap_masked-LG05-processed-gene-1305.0;NewGene_7337;maker-LG05-snap-gene-122.1;maker-LG01-snap-gene-1883.22;maker-LG02-augustus-gene-1757.37
Biological Process: instar larval or pupal morphogenesis (GO:0048707);	5	snap_masked-LG05-processed-gene-1305.0;NewGene_7337;maker-LG05-snap-gene-122.1;maker-LG02-augustus-gene-1757.37;NewGene_9626
Biological Process: insulin receptor signaling pathway (GO:0008286);	2	NewGene_5086;NewGene_5087
Biological Process: integument development (GO:0080060);	3	maker-LG01-snap-gene-1694.74;maker-LG01-snap-gene-1926.47;snap_masked-LG06-processed-gene-405.18
Biological Process: interaction with host (GO:0051701);	6	maker-LG01-augustus-gene-1693.50;NewGene_12798;maker-LG05-augustus-gene-217.21;maker-LG01-snap-gene-2001.47;NewGene_14301;NewGene_867
Biological Process: intercellular transport (GO:0010496);	7	maker-Contig8-snap-gene-2.0;NewGene_24046;snap_masked-Contig10-processed-gene-4.24;maker-LG03-augustus-gene-1424.11;NewGene_14301;maker-LG01-snap-gene-7.48;maker-LG01-snap-gene-1831.18
Biological Process: interferon-gamma-mediated signaling pathway (GO:0060333);	1	maker-LG08-augustus-gene-25.17
Biological Process: interleukin-1-mediated signaling pathway (GO:0070498);	2	snap_masked-LG01-processed-gene-1978.22;NewGene_11662
Biological Process: interleukin-7-mediated signaling pathway (GO:0038111);	1	maker-LG06-augustus-gene-836.4
Biological Process: intermembrane lipid transfer (GO:0120009);	6	maker-LG09-snap-gene-806.14;NewGene_4262;NewGene_4270;maker-LG05-snap-gene-471.5;NewGene_4260;maker-LG05-augustus-gene-283.4
Biological Process: intermembrane phospholipid transfer (GO:0120010);	6	maker-LG05-snap-gene-471.5;NewGene_4260;maker-LG05-augustus-gene-283.4;NewGene_4270;NewGene_4262;maker-LG09-snap-gene-806.14
Biological Process: internal peptidyl-lysine acetylation (GO:0018393);	21	maker-LG02-augustus-gene-1688.17;augustus_masked-LG06-processed-gene-22.7;maker-LG02-snap-gene-275.5;maker-LG01-snap-gene-1578.20;maker-LG06-augustus-gene-21.5;maker-LG03-snap-gene-1281.3;maker-LG06-augustus-gene-139.45;NewGene_25855;maker-LG06-augustus-gene-132.0;snap_masked-LG02-processed-gene-1561.14;snap_masked-Contig8-processed-gene-2.41;maker-LG02-snap-gene-1846.49;maker-LG08-augustus-gene-…
Biological Process: internal protein amino acid acetylation (GO:0006475);	23	snap_masked-LG02-processed-gene-1561.14;maker-LG06-augustus-gene-132.0;NewGene_25855;NewGene_21015;maker-LG06-augustus-gene-139.45;maker-LG08-augustus-gene-1133.104;maker-LG02-snap-gene-1846.49;snap_masked-Contig8-processed-gene-2.41;maker-LG02-snap-gene-1843.35;maker-LG06-snap-gene-22.17;maker-LG01-snap-gene-1855.26;maker-LG06-snap-gene-23.35;maker-LG06-augustus-gene-121.39;NewGene_7203;maker-LG…
Biological Process: interspecies interaction between organisms (GO:0044419);	15	maker-LG05-augustus-gene-217.21;snap_masked-LG01-processed-gene-2035.53;maker-LG01-augustus-gene-1693.50;NewGene_12798;maker-LG01-snap-gene-1600.16;NewGene_867;NewGene_9969;augustus_masked-LG03-processed-gene-47.32;maker-LG01-snap-gene-2001.47;snap_masked-LG01-processed-gene-2035.55;maker-LG09-snap-gene-991.2;augustus_masked-LG03-processed-gene-46.22;augustus_masked-LG01-processed-gene-2035.12;ma…
Biological Process: interstrand cross-link repair (GO:0036297);	5	snap_masked-LG07-processed-gene-1168.33;maker-LG09-snap-gene-60.55;maker-LG01-augustus-gene-792.13;NewGene_25223;maker-LG01-snap-gene-1798.38
Biological Process: intra-Golgi vesicle-mediated transport (GO:0006891);	17	maker-LG09-snap-gene-313.0;maker-LG02-augustus-gene-12.1;snap_masked-LG06-processed-gene-19.14;maker-LG01-augustus-gene-35.38;maker-LG07-augustus-gene-934.11;maker-LG03-snap-gene-557.0;maker-LG07-snap-gene-1215.22;maker-LG07-snap-gene-1201.63;NewGene_9717;maker-LG09-snap-gene-610.2;maker-LG09-augustus-gene-20.25;maker-LG05-snap-gene-229.23;NewGene_9878;maker-LG03-augustus-gene-1558.48;maker-LG07-…
Biological Process: intra-S DNA damage checkpoint (GO:0031573);	1	maker-LG07-augustus-gene-894.48
Biological Process: intracellular cholesterol transport (GO:0032367);	1	snap_masked-Contig6-processed-gene-2.35
Biological Process: intracellular distribution of mitochondria (GO:0048312);	1	maker-LG08-augustus-gene-1168.75
Biological Process: intracellular lipid transport (GO:0032365);	1	NewGene_10829
Biological Process: intracellular pH reduction (GO:0051452);	4	maker-LG02-snap-gene-1836.3;maker-LG09-augustus-gene-42.13;maker-LG01-augustus-gene-1731.35;snap_masked-LG01-processed-gene-1834.24
Biological Process: intracellular protein transmembrane transport (GO:0065002);	12	maker-LG03-snap-gene-112.30;maker-LG06-augustus-gene-309.6;snap_masked-LG08-processed-gene-25.8;NewGene_3594;maker-LG06-augustus-gene-257.29;maker-LG09-augustus-gene-259.8;NewGene_20469;NewGene_5324;NewGene_21425;maker-LG01-augustus-gene-1767.25;maker-LG09-snap-gene-794.0;augustus_masked-LG01-processed-gene-1762.57
Biological Process: intracellular protein transport (GO:0006886);	240	maker-Contig11-snap-gene-1.29;NewGene_11491;maker-Contig2-snap-gene-4.38;NewGene_9831;NewGene_9192;NewGene_5027;NewGene_21242;NewGene_10219;maker-LG09-augustus-gene-262.38;maker-LG07-snap-gene-1201.63;maker-LG07-augustus-gene-1228.14;maker-LG01-snap-gene-1670.6;maker-LG06-snap-gene-1267.15;NewGene_8471;maker-LG02-snap-gene-1836.6;NewGene_20374;maker-LG01-snap-gene-1536.49;maker-LG07-augustus-gene…
Biological Process: intracellular receptor signaling pathway (GO:0030522);	5	NewGene_13683;maker-LG01-augustus-gene-1834.55;snap_masked-LG06-processed-gene-97.57;NewGene_21157;maker-LG01-snap-gene-1726.43
Biological Process: intracellular sequestering of iron ion (GO:0006880);	4	maker-Contig2-snap-gene-2.57;maker-LG01-snap-gene-1607.5;maker-LG06-snap-gene-1335.9;maker-LG01-snap-gene-1602.31
Biological Process: intracellular signal transduction (GO:0035556);	111	maker-LG01-snap-gene-41.9;augustus_masked-LG02-processed-gene-1806.20;maker-LG01-augustus-gene-1898.32;snap_masked-LG03-processed-gene-75.29;maker-LG01-augustus-gene-1921.35;maker-LG03-augustus-gene-488.4;maker-LG01-snap-gene-1921.28;maker-LG06-snap-gene-397.14;maker-LG03-snap-gene-995.1;NewGene_9698;NewGene_10104;snap_masked-LG05-processed-gene-212.4;NewGene_14724;NewGene_5966;snap_masked-LG03-p…
Biological Process: intracellular signal transduction involved in G1 DNA damage checkpoint (GO:1902400);	1	maker-LG03-augustus-gene-23.37
Biological Process: intracellular steroid hormone receptor signaling pathway (GO:0030518);	4	maker-LG01-augustus-gene-1834.55;snap_masked-LG06-processed-gene-97.57;NewGene_21157;maker-LG01-snap-gene-1726.43
Biological Process: intracellular sterol transport (GO:0032366);	4	maker-LG01-augustus-gene-1831.12;maker-LG01-augustus-gene-1544.18;maker-LG01-snap-gene-1536.51;maker-Contig14-snap-gene-0.1
Biological Process: intracellular transport (GO:0046907);	123	maker-LG07-snap-gene-1242.6;maker-LG09-snap-gene-19.13;maker-LG06-augustus-gene-887.9;maker-LG01-snap-gene-874.32;NewGene_5324;NewGene_21425;NewGene_25641;snap_masked-LG07-processed-gene-1241.6;maker-LG09-augustus-gene-883.2;NewGene_9873;NewGene_5144;NewGene_5143;maker-LG06-snap-gene-73.5;maker-LG06-augustus-gene-309.6;NewGene_14565;snap_masked-LG07-processed-gene-1218.26;maker-LG01-augustus-gene…
Biological Process: intrachromosomal DNA recombination (GO:1990067);	1	maker-LG09-augustus-gene-44.32
Biological Process: intralumenal vesicle formation (GO:0070676);	1	snap_masked-LG01-processed-gene-1797.35
Biological Process: intraspecies interaction between organisms (GO:0051703);	16	maker-LG03-snap-gene-159.44;maker-LG09-augustus-gene-883.1;snap_masked-LG01-processed-gene-1684.5;maker-LG01-snap-gene-1846.49;maker-LG06-augustus-gene-401.7;maker-LG01-snap-gene-1759.20;snap_masked-LG03-processed-gene-1410.6;NewGene_16997;NewGene_11293;snap_masked-LG01-processed-gene-1961.33;maker-LG09-augustus-gene-883.2;maker-LG01-snap-gene-1764.13;snap_masked-LG09-processed-gene-883.22;snap_m…
Biological Process: intrinsic apoptotic signaling pathway (GO:0097193);	5	maker-LG01-snap-gene-1855.26;maker-LG02-augustus-gene-1688.17;maker-LG01-augustus-gene-1898.32;snap_masked-Contig8-processed-gene-2.41;snap_masked-LG02-processed-gene-45.8
Biological Process: intrinsic apoptotic signaling pathway by p53 class mediator (GO:0072332);	5	snap_masked-LG02-processed-gene-45.8;snap_masked-Contig8-processed-gene-2.41;maker-LG01-snap-gene-1855.26;maker-LG01-augustus-gene-1898.32;maker-LG02-augustus-gene-1688.17
Biological Process: intrinsic apoptotic signaling pathway in response to DNA damage (GO:0008630);	5	snap_masked-Contig8-processed-gene-2.41;snap_masked-LG02-processed-gene-45.8;maker-LG01-snap-gene-1855.26;maker-LG02-augustus-gene-1688.17;maker-LG01-augustus-gene-1898.32
Biological Process: intrinsic apoptotic signaling pathway in response to DNA damage by p53 class mediator (GO:0042771);	5	snap_masked-LG02-processed-gene-45.8;snap_masked-Contig8-processed-gene-2.41;maker-LG02-augustus-gene-1688.17;maker-LG01-augustus-gene-1898.32;maker-LG01-snap-gene-1855.26
Biological Process: intrinsic apoptotic signaling pathway in response to endoplasmic reticulum stress (GO:0070059);	2	maker-LG01-snap-gene-1855.26;maker-LG02-augustus-gene-1688.17
Biological Process: ion homeostasis (GO:0050801);	39	maker-LG02-snap-gene-1836.3;maker-LG01-snap-gene-1863.6;maker-LG06-snap-gene-428.68;maker-LG08-augustus-gene-25.17;maker-LG06-snap-gene-301.22;maker-LG01-snap-gene-1233.14;NewGene_3054;maker-LG01-augustus-gene-1953.60;NewGene_9873;maker-LG02-snap-gene-1768.17;maker-LG01-augustus-gene-1847.8;maker-LG09-augustus-gene-420.7;maker-LG07-augustus-gene-1086.27;maker-Contig35-snap-gene-0.65;maker-LG01-sn…
Biological Process: ion transmembrane transport (GO:0034220);	38	maker-LG01-snap-gene-1863.6;snap_masked-LG01-processed-gene-1886.12;NewGene_17926;NewGene_18656;maker-LG01-snap-gene-1048.2;snap_masked-LG01-processed-gene-1894.1;maker-LG02-snap-gene-1657.13;maker-LG02-snap-gene-1836.3;maker-LG01-snap-gene-1731.6;maker-LG01-augustus-gene-2022.1;snap_masked-LG01-processed-gene-1540.6;snap_masked-LG01-processed-gene-1540.7;NewGene_25749;snap_masked-LG08-processed-…
Biological Process: ion transmembrane transport (GO:0099131);	6	maker-LG02-snap-gene-1836.3;maker-LG02-snap-gene-1657.13;maker-LG09-augustus-gene-42.13;NewGene_25749;maker-LG01-augustus-gene-1731.35;maker-LG01-snap-gene-1863.6
Biological Process: ion transport (GO:0006811);	73	maker-LG05-augustus-gene-135.29;maker-LG06-snap-gene-499.12;maker-LG08-snap-gene-1031.26;maker-LG01-snap-gene-359.6;NewGene_11605;maker-LG06-augustus-gene-199.3;maker-LG08-augustus-gene-1031.36;NewGene_7123;maker-LG09-snap-gene-1088.13;maker-LG03-snap-gene-1294.8;NewGene_4270;maker-LG09-augustus-gene-42.13;maker-LG07-snap-gene-1226.58;snap_masked-LG01-processed-gene-1967.35;maker-LG05-augustus-ge…
Biological Process: iron import into the mitochondrion (GO:0048250);	1	maker-LG02-snap-gene-1820.53
Biological Process: iron incorporation into metallo-sulfur cluster (GO:0018283);	1	NewGene_20995
Biological Process: iron ion homeostasis (GO:0055072);	32	maker-LG02-snap-gene-184.1;snap_masked-LG01-processed-gene-1854.40;maker-LG02-snap-gene-1798.79;maker-LG01-snap-gene-1035.3;maker-LG08-snap-gene-1130.2;maker-LG01-snap-gene-1607.5;maker-LG02-snap-gene-182.7;maker-LG01-snap-gene-73.9;maker-Contig2-augustus-gene-3.29;snap_masked-LG08-processed-gene-1142.5;maker-LG01-snap-gene-801.6;maker-Contig2-snap-gene-3.40;NewGene_9441;maker-LG06-augustus-gene-…
Biological Process: iron ion transmembrane transport (GO:0034755);	3	maker-LG01-snap-gene-1607.5;maker-LG06-snap-gene-1335.9;maker-LG01-snap-gene-1602.31
Biological Process: iron ion transport (GO:0006826);	37	maker-LG01-snap-gene-990.0;maker-LG01-snap-gene-1751.21;maker-LG06-snap-gene-657.12;maker-LG01-augustus-gene-934.11;maker-LG01-snap-gene-1694.77;maker-LG03-augustus-gene-1460.55;maker-LG09-snap-gene-420.0;augustus_masked-LG05-processed-gene-37.59;augustus_masked-LG05-processed-gene-37.60;maker-LG06-augustus-gene-769.2;maker-LG01-snap-gene-1948.11;maker-LG05-augustus-gene-37.42;maker-LG01-snap-gen…
Biological Process: iron-sulfur cluster assembly (GO:0016226);	21	snap_masked-LG03-processed-gene-1485.8;NewGene_24977;NewGene_5038;maker-LG01-snap-gene-632.27;snap_masked-LG01-processed-gene-1789.66;maker-LG09-augustus-gene-23.24;maker-LG01-snap-gene-58.42;maker-LG01-augustus-gene-129.59;augustus_masked-LG07-processed-gene-1236.18;maker-LG03-snap-gene-910.9;maker-LG08-augustus-gene-952.2;maker-LG06-augustus-gene-4.50;maker-LG08-augustus-gene-125.6;NewGene_9635…
Biological Process: isocitrate metabolic process (GO:0006102);	7	maker-LG03-snap-gene-1543.27;maker-LG06-augustus-gene-94.36;snap_masked-LG03-processed-gene-1570.51;maker-LG06-augustus-gene-115.50;NewGene_26236;NewGene_26237;maker-LG06-augustus-gene-575.6
Biological Process: isoleucine biosynthetic process (GO:0009097);	10	maker-LG02-snap-gene-1596.28;snap_masked-LG01-processed-gene-1458.1;maker-Contig45-augustus-gene-0.0;maker-LG06-augustus-gene-1335.31;snap_masked-LG01-processed-gene-103.19;maker-LG07-augustus-gene-817.8;augustus_masked-LG01-processed-gene-1686.21;snap_masked-LG01-processed-gene-1455.14;NewGene_19586;augustus_masked-LG01-processed-gene-712.2
Biological Process: isoleucyl-tRNA aminoacylation (GO:0006428);	2	maker-LG06-snap-gene-1020.4;maker-LG06-augustus-gene-57.49
Biological Process: isopentenyl diphosphate biosynthetic process (GO:0009240);	1	maker-LG02-snap-gene-267.12
Biological Process: isopentenyl diphosphate biosynthetic process, methylerythritol 4-phosphate pathway (GO:0019288);	2	maker-LG08-snap-gene-1128.19;maker-LG02-augustus-gene-1833.2
Biological Process: isopentenyl diphosphate biosynthetic process, methylerythritol 4-phosphate pathway involved in terpenoid biosynthetic process (GO:0051484);	1	maker-LG01-snap-gene-58.46
Biological Process: isopentenyl diphosphate biosynthetic process, mevalonate pathway (GO:0019287);	3	augustus_masked-LG01-processed-gene-2024.1;maker-LG03-snap-gene-48.32;maker-LG01-snap-gene-2000.35
Biological Process: isoprenoid biosynthetic process (GO:0008299);	24	snap_masked-LG02-processed-gene-1790.48;maker-LG09-augustus-gene-980.2;NewGene_17756;maker-LG06-snap-gene-61.33;snap_masked-LG07-processed-gene-1170.24;maker-LG02-snap-gene-1842.40;maker-LG07-snap-gene-1095.2;maker-LG07-snap-gene-893.0;maker-LG06-snap-gene-61.35;maker-LG06-augustus-gene-78.54;NewGene_9380;NewGene_8187;maker-LG08-augustus-gene-1164.25;maker-LG08-augustus-gene-1160.6;snap_masked-LG…
Biological Process: isoprenoid catabolic process (GO:0008300);	1	NewGene_313
Biological Process: isoprenoid metabolic process (GO:0006720);	22	maker-LG09-augustus-gene-699.1;maker-Contig6-augustus-gene-5.10;NewGene_3536;maker-LG09-snap-gene-326.8;maker-LG05-snap-gene-151.39;maker-LG08-snap-gene-1146.39;NewGene_313;maker-LG07-snap-gene-1242.3;NewGene_21832;maker-LG07-snap-gene-893.0;maker-LG06-snap-gene-61.35;snap_masked-LG07-processed-gene-1170.24;maker-LG06-snap-gene-61.33;snap_masked-LG02-processed-gene-1790.48;NewGene_17756;snap_mask…
Biological Process: isotype switching (GO:0045190);	4	maker-LG06-augustus-gene-1233.26;maker-LG01-augustus-gene-1898.32;maker-LG06-augustus-gene-1230.33;snap_masked-LG02-processed-gene-45.8
Biological Process: jasmonic acid and ethylene-dependent systemic resistance (GO:0009861);	3	snap_masked-LG06-processed-gene-1289.3;snap_masked-LG06-processed-gene-1292.15;snap_masked-LG08-processed-gene-1161.22
Biological Process: jasmonic acid biosynthetic process (GO:0009695);	5	maker-LG06-augustus-gene-518.9;maker-LG06-augustus-gene-5.50;snap_masked-LG01-processed-gene-1685.37;snap_masked-LG06-processed-gene-1242.0;snap_masked-LG01-processed-gene-1926.43
Biological Process: jasmonic acid mediated signaling pathway (GO:0009867);	25	augustus_masked-LG06-processed-gene-662.0;snap_masked-LG01-processed-gene-1579.51;maker-LG06-augustus-gene-70.48;maker-Contig11-augustus-gene-0.34;snap_masked-LG01-processed-gene-47.30;maker-LG06-augustus-gene-564.15;maker-LG01-snap-gene-1595.32;maker-LG06-augustus-gene-520.23;maker-LG09-augustus-gene-70.22;snap_masked-LG01-processed-gene-1813.41;NewGene_24532;maker-LG07-snap-gene-1176.1;augustus…
Biological Process: jasmonic acid metabolic process (GO:0009694);	16	snap_masked-LG07-processed-gene-850.26;snap_masked-LG06-processed-gene-1242.0;maker-LG01-snap-gene-1770.27;maker-LG01-snap-gene-1776.1;snap_masked-LG01-processed-gene-1685.37;maker-LG02-snap-gene-1832.69;maker-LG08-augustus-gene-1126.14;maker-LG07-augustus-gene-342.2;NewGene_2686;maker-LG02-snap-gene-1832.68;maker-LG01-snap-gene-1708.26;maker-LG02-snap-gene-211.4;augustus_masked-LG01-processed-ge…
Biological Process: kaempferol O-glucoside metabolic process (GO:0033329);	1	maker-LG08-snap-gene-129.8
Biological Process: karyogamy (GO:0000741);	8	maker-LG06-snap-gene-2.17;NewGene_4108;maker-LG03-augustus-gene-871.13;NewGene_5643;maker-LG06-augustus-gene-79.1;maker-LG06-augustus-gene-415.12;NewGene_10759;NewGene_9709
Biological Process: ketone biosynthetic process (GO:0042181);	4	maker-LG03-snap-gene-189.32;maker-LG03-snap-gene-101.39;maker-LG01-snap-gene-1758.65;maker-LG01-snap-gene-1763.5
Biological Process: ketone body biosynthetic process (GO:0046951);	2	maker-LG02-augustus-gene-1815.54;maker-LG08-augustus-gene-1144.2
Biological Process: ketone catabolic process (GO:0042182);	2	maker-LG03-augustus-gene-1541.34;maker-LG03-augustus-gene-704.5
Biological Process: kidney development (GO:0001822);	7	maker-LG01-snap-gene-1855.26;maker-LG01-snap-gene-1834.41;maker-LG06-augustus-gene-30.22;maker-LG02-augustus-gene-1688.17;maker-LG01-augustus-gene-59.45;NewGene_21487;maker-LG03-snap-gene-1563.76
Biological Process: kidney morphogenesis (GO:0060993);	4	maker-LG06-augustus-gene-30.22;maker-LG01-snap-gene-1834.41;maker-LG03-snap-gene-1563.76;maker-LG01-augustus-gene-59.45
Biological Process: killing of cells of other organism (GO:0031640);	5	snap_masked-LG01-processed-gene-2035.53;augustus_masked-LG03-processed-gene-46.22;snap_masked-LG01-processed-gene-2035.55;augustus_masked-LG03-processed-gene-47.32;augustus_masked-LG01-processed-gene-2035.12
Biological Process: kinetochore assembly (GO:0051382);	4	maker-LG01-snap-gene-1669.41;maker-Contig5-augustus-gene-5.2;snap_masked-LG09-processed-gene-19.40;maker-LG01-snap-gene-1680.34
Biological Process: kinetochore organization (GO:0051383);	4	maker-LG01-augustus-gene-1694.30;maker-LG01-augustus-gene-1694.33;maker-LG01-augustus-gene-1694.32;maker-Contig5-augustus-gene-5.2
Biological Process: lactate biosynthetic process (GO:0019249);	2	maker-LG03-augustus-gene-704.5;maker-LG03-augustus-gene-1541.34
Biological Process: lactate metabolic process (GO:0006089);	2	maker-LG03-augustus-gene-1541.34;maker-LG03-augustus-gene-704.5
Biological Process: lactone biosynthetic process (GO:1901336);	1	maker-LG08-augustus-gene-1150.30
Biological Process: lactone metabolic process (GO:1901334);	1	maker-LG08-augustus-gene-1150.30
Biological Process: lactose catabolic process (GO:0005990);	1	snap_masked-LG01-processed-gene-176.16
Biological Process: lagging strand elongation (GO:0006273);	1	maker-LG03-snap-gene-1406.13
Biological Process: larval central nervous system remodeling (GO:0035193);	1	maker-LG01-snap-gene-1883.22
Biological Process: larval development (GO:0002164);	2	snap_masked-LG05-processed-gene-1305.0;NewGene_9626
Biological Process: late endosome to vacuole transport (GO:0045324);	7	maker-LG09-augustus-gene-883.2;snap_masked-LG02-processed-gene-1736.12;NewGene_5394;maker-LG03-snap-gene-150.17;maker-LG07-snap-gene-1171.53;snap_masked-LG09-processed-gene-883.22;maker-LG09-augustus-gene-883.1
Biological Process: late endosome to vacuole transport via multivesicular body sorting pathway (GO:0032511);	3	NewGene_5394;maker-LG01-snap-gene-2028.6;maker-LG05-augustus-gene-1112.8
Biological Process: late nucleophagy (GO:0044805);	1	maker-LG06-augustus-gene-312.17
Biological Process: lateral attachment of mitotic spindle microtubules to kinetochore (GO:0099607);	1	maker-Contig5-augustus-gene-5.2
Biological Process: lateral growth (GO:0080190);	1	maker-LG06-augustus-gene-194.14
Biological Process: lateral root development (GO:0048527);	28	NewGene_10878;maker-LG01-augustus-gene-2039.68;maker-LG01-snap-gene-1846.55;NewGene_3029;maker-Contig35-snap-gene-0.68;maker-LG01-snap-gene-1810.17;maker-LG08-snap-gene-967.3;maker-LG01-augustus-gene-1867.33;maker-LG01-snap-gene-1985.34;maker-LG01-snap-gene-1903.10;maker-LG01-snap-gene-1905.2;snap_masked-LG06-processed-gene-1097.0;NewGene_16500;NewGene_10894;maker-LG01-snap-gene-1868.11;maker-LG0…
Biological Process: lateral root formation (GO:0010311);	18	maker-LG01-snap-gene-1905.2;maker-LG01-snap-gene-1903.10;maker-LG01-snap-gene-1985.34;maker-LG08-snap-gene-967.3;maker-LG01-snap-gene-1810.17;maker-LG01-snap-gene-1732.0;maker-LG01-augustus-gene-2039.68;NewGene_10878;NewGene_10879;NewGene_2959;maker-LG06-augustus-gene-383.7;snap_masked-LG06-processed-gene-104.26;maker-LG01-snap-gene-1048.2;maker-LG01-snap-gene-2014.0;maker-LG02-snap-gene-1833.67;…
Biological Process: lateral root morphogenesis (GO:0010102);	17	maker-LG01-augustus-gene-2039.68;NewGene_10878;maker-LG01-snap-gene-1810.17;maker-LG01-augustus-gene-1867.33;maker-LG08-snap-gene-967.3;maker-LG01-snap-gene-1985.34;maker-LG01-snap-gene-1905.2;maker-LG01-snap-gene-1903.10;maker-LG01-snap-gene-1868.11;NewGene_10894;maker-LG01-snap-gene-1820.52;NewGene_2958;maker-LG06-augustus-gene-383.7;NewGene_2959;maker-LG01-snap-gene-2014.0;maker-LG01-snap-gene…
Biological Process: leading strand elongation (GO:0006272);	3	maker-LG08-augustus-gene-1139.8;NewGene_20516;maker-LG03-snap-gene-1406.13
Biological Process: leaf development (GO:0048366);	66	NewGene_9654;maker-LG01-snap-gene-20.25;augustus_masked-LG05-processed-gene-133.32;maker-LG01-snap-gene-1818.17;maker-Contig3-snap-gene-0.48;maker-LG06-augustus-gene-216.30;maker-LG01-snap-gene-1942.31;augustus_masked-LG08-processed-gene-346.0;snap_masked-LG09-processed-gene-25.17;NewGene_17004;snap_masked-LG05-processed-gene-227.27;maker-LG01-snap-gene-1836.38;maker-LG07-snap-gene-1074.25;maker-…
Biological Process: leaf formation (GO:0010338);	3	maker-LG01-snap-gene-20.25;NewGene_25291;snap_masked-LG01-processed-gene-920.1
[truncated: 6,169 more rows]

## Sheet: Table S3
Table S3 List of significant enriched category of KEGG annotation
#pathway	pathway_id	Gene_number	Gene_id	KOs
[truncated: 136 more rows]

## Sheet: Table S4
Table S4 List of DEGs
Gene_id	0-1	0-2	0-3	1/2-1	1/2-2	1/2-3	CK-1	CK-2	CK-3
NewGene_11116	10.3623	14.7061	7.96171	68.4712	83.9952	49.0237	5.06248	10.2149	9.27283
maker-LG06-augustus-gene-24.3	20.2458	16.6248	18.1283	4.30713	8.26742	5.16532	16.4671	19.8138	26.2039
[truncated: 2,197 more rows]

## Sheet: Table S5
Table S4 List of primers
[truncated: 19 more rows]
